# Supplementary material for: Guinea Pig X Virus Is a Gammaherpesvirus
Source: Viruses. 2025 Aug 5;17(8):1084. doi: 10.3390/v17081084 (PMC12390642; doi:10.3390/v17081084)
Supplement: Supplementary file 1 [file viruses-17-01084-s001.zip]

Archive with 8 entries (7 files):
- viruses-3753675-supplementary/
- viruses-3753675-supplementary/GPHLV genome.gb
- viruses-3753675-supplementary/GPXV annotated features.txt
- viruses-3753675-supplementary/GPXV genome.gb
- viruses-3753675-supplementary/Supplementary Table 1 Viruses Used for Phylogenetic Comparison with GPXV.pdf
- viruses-3753675-supplementary/Supplementary Table 2 Annotated GPXV Genes with Coordinates.pdf
- viruses-3753675-supplementary/Supplementary Table 3 Genomic Coordinates of Selected ORFs in GPXV.pdf
- viruses-3753675-supplementary/Supplementary Table 4 GPXV and GPHLV Comparision.pdf
