# Supplementary material for: Guinea Pig X Virus Is a Gammaherpesvirus
Source: Viruses. 2025 Aug 5;17(8):1084. doi: 10.3390/v17081084 (PMC12390642; doi:10.3390/v17081084)
Supplement: Supplementary file 1 [file viruses-17-01084-s001.zip › viruses-3753675-supplementary/GPHLV genome.gb]

LOCUS       GPHLV                 103374 bp ds-DNA     circular     01-MAR-2024
DEFINITION  .
FEATURES             Location/Qualifiers
     CDS             1..111
                     /label="G12"
     CDS             1..111
                     /label="TR 2"
                     /translation="GREPGPPTTHSPTPQAEQKVLKLAGHSGKIYFCTLL*"
     primer          complement(130..159)
                     /label="GPHLV_3-seq-F1"
                     /note="sequence: ACTGTAGTATTGATTGCCTCCAAACAAACC"
     primer          complement(178..211)
                     /label="GPHLV_3-seq-F2"
                     /note="sequence: AGCCTCCACGATAAAATTATAAAAAATCAGAGCC"
     misc_feature    complement(198..1394)
                     /label="G11"
     CDS             complement(198..1394)
                     /translation="MMILKKHYSGLITIYLVAGILQVCGKPFSSVKGSIGKIMITSGHLPKECHIAINMTSPIQMFYDRGGLLLPLPSWYQATEQLVQLNVEGDWQCNVTSNNKSLNLNVNQLPVLIQSFTWKFKSFAWTTRTPVLITVESAHVRCVQKVKVKIVGNSGLTTCIDVTVEPKPIVHLDYARCWRAYTNQSLTCIYGIEMMDNLSKTMYTEEEKCGFQIGKDVFIQEPCFKLLDDNKEKLIDNDIHPVKYWVSARCLHKVKSHETLCMLGSNLKFKTMPFICTALKPLGKFEYMWIEINITNQNSPFVVEILQEQFKEISMDACAWIIDPSKATTTQIQECFGASMFIINDNNVLKMALVRKATGGEFKINVIGENGVRMYVDNKNCPKYRALLPLHSNKKPPR*"
     primer          complement(242..273)
                     /label="GPHLV_3-seq-F3"
                     /note="sequence: GTATGTGGACAACAAAAACTGTCCAAAATACC"
     misc_feature    complement(1320..1394)
                     /label="Signal Peptide"
     primer          complement(1364..1394)
                     /label="T7-G11_F"
                     /note="sequence: ATGATGATTTTAAAGAAGCACTACTCCGGAC"
     primer          complement(2175..2208)
                     /label="T7_ORF4-NRC_F"
                     /note="sequence: GCCCAGAACTTCATGGTTTTCATTGTAATTATAC"
     misc_feature    2186..3313
                     /label="ORF4"
     CDS             2186..3313
                     /translation="MKTMKFWALKISCIFMVFMPSNAQDATRCPFPSPYPSMVPKIDKLNDTYGLNSTLEMKCRPGYMNTKQKSPFLLCNENGTWTIIGDTCVKKRCIPPPDILHGHIEISSSNPLEFGSVIHITCNTGYNLVGASTIICLLITDSHNSVAWDKEFPTCVPQRCKPPQVKSNVMFNPLQEEYEYREAIRYSCSGGILNGLKLVGKEVAFCSEHGNWTNENISCVPKNCPKPVISHGYLLTGSKYKYTFQDFITIRCSNGYRLIGSPTSTCSLLSTWDPPLPTCIYVPQSTTTPTRGSTTTSTSTWPAVSHTATPTQPGIQSTPSPIPPEDLGPTTQPPPIIETQSIKPRVLAVLVYLGSAIGVLGVIFLIIFECRVVRR*"
     CDS             3527..6865
                     /label="ORF6"
     CDS             3527..6865
                     /translation="MAQKNSFTTNLEDNLASRAPISPCGFIYCYSVDQFPIAEASLLANKHVDSSVFALPLLYGLTVDDEFQCNVKAIHKKINTNTLAVKVSSFHREIIIFHNGQLFNSIFLGPGLETVCNEARDLFGFSKFTPRSLPDTLVTKDLFPFLEDPAKWIMGVVVTEAFKERLFWGKLCICSALVQETQVGDCHAFKLPLFDMEMIVTCDNLPLFYFKEVSQYLYNSLYTAVAQAIRVKDVDAIISALEEQTMRDKYKIPKVSHIKIYPTQPKNNEFEQLMIIDALSSELALSYGMSFLEGPQETTDIMHYSQWPILEGCVSSEEKIQALTKWNANMALHINAHIFSVNSVLYLTKVLRQAAKPGKVESNSLNSFYLQHGLGYLTEPMQKENGDTCFSKMSWEKLVGQIYTIHHLAYAASMSPQTLARHCFYLQFAQNQKASTNQSFNIPNYVGTTANTSICHLCSGNYPGSCLNTLFFRLKDRFPSVLSPQKRDPYILSGVVSPYNDLDYLGNFATFKEKDDDHGDDTQRYTYWQMTQNLMERLDSLGISDDVLNNIKDVHSFIKTFKDIDSSVEAEALKFINSLVKNNVNFRESIKASHHVFQYYTNVFWQPPCSAFLLLYYKTILTVIQDICFPLCMTYEQENPGMGMMPSDWLKSHFQTVWTNFKAMCFDKGIMTGSEMRVVHKEQICEYYDIDLAVQGNLVPAKYQVKISRASLLCPKQLKIKNRVLFTNSGGAEAMQANFIKNGIKKDYILNGPYAKFLCTLHKNLFPSSKMSALYMWHTFTQKKKLPVLPGVNEADLKEFGNFIDTNSKLYEESNVIDIIPNCITSYAKLKLNNVILRHCGQTQFYISTIQPFLSCVNNMPGSEFPHVLGSQKISSPEDYCLQIGSKTVPIIQTTIKHNLAQYGKLRPIVTAPILINKYTGIKGNSDVFFCGSLGYFIGRGIDKNLLQEFGNSRKNSVPSFMRKRYLFVSPMYDYLAKKPSNINSTFEIECLRKKILDIIIRCENYPLTEITLELVKALGPACKNITEQDVIFYMGDYHIFSEDVFQQINTLIQQGCDWSTEHATTLLKEDADCEPDTFIDFSQPKGESSQKPEEIPAKKRKITAFLNELDL*"
     CDS             6868..8901
                     /label="ORF7"
     CDS             6868..8901
                     /translation="MAKELAFIYSKVLNLALETTIISFLDPLTLSKNDILQNTAKAIQLSKNMIPLLHRQNNLQATALCIELEHLLQNVTSALKHLSNCMSAAKNQHDFFSMVHLTEQCNFHIDLYMMFKNNCKIQYSLALINDVEKLFRCINSVFYCMDALDALESIQEASTFLGSIRGTSPIPCPNLYNTNKPCMYCFQEAALLPNQGKNIHSSLINKPCCHVTQPITPEPVTGLFEEELVQLGIPISKPSLLNHNVPPKNQCDTLKLYDIFQSHSSNIFEISTLLYWTSNLPSSEVQHHALGSAMATLLANESCLNACRQSLPGKQLSNNHFFDVFRPNYFEFLFTGSIFFNSNDILQSLKKDCSATFFQSLQNQGTFSKHHELYSRLQSLLTGSDVSAGLHLENPHASQPPQRPLMGHNSFQTDAETRKTNYFKRVSNDGFKRLTDCLEANTDTLYNLLCLKQWGHIPYTMLATLKNHFIFRKQFIEQEWLQPTPFTHQIAFENAKYIKNTLFSNCLDPEHIGILTMKFYQLITGPISLVDDLFPISSNIILGHCLDAAHTMPHQKLLVTELIWPSIQPSDWITSNFNEFLQVKTSYLSSIQHEIWCFIREAVLSVALYNKIWHKQLKLHSLVTLPGPHINKLGCHYSNGLYITYESVAPIILVHNGLGWIFKDLYSLLYHHMQLTC*"
     CDS             8903..11464
                     /label="ORF8"
     CDS             8903..11464
                     /translation="MAPVTSRTVWIMCISVILYASSAQELTPASNENNQPISPPNSVSPPTTALPHDTTIAVEHFVSSHPKDFSRFRVCSTAATGGDLFRFNLDQECPSTTNKEHNEGVLLIFKKNIVPYIFKVRRYRKIATSVTVYSGMYDAAITNKDEISRPVPLYEIKNWDSLYQCFNALKITVNGYTNLYVDRDYVNQTVNLQPVDGLTNNIQRYFSQPKLYTDPSWFPGIYRVRTTVNCEITDMIARSIEPYDYFVTALGDTVEVSPFCSGNSQCLSEKTQNKNGFFTQVVNNHTIVNYADRGSSLVRETRIFAENEAYSISWKAETQKQAVCSHKIWKSFPRTIRTTHESSYHFVANEVTATFTTPLEEVNNFTQDFGCLNETIQTLLKSSLEKLASDYVTNGTVQYFKTEGGLYLVWQPIVHKEFYHLNISNESLMSEEIPVPSPTPSTETTTVRTLLKRRRREVNNTTESISEASNIATPQLQFAYDKLKSSVNGILEELAKSWCREQVRSTRVLYELSKINPSSVMSAIYGRPVAASFTGDVLSVTECLEVDQTSINIHKNLRTRTPNVCYTRPPVTFKFVNSSALFTGQLGTRNEILLSTNMVETCRDACEHYFITGNITYHYKNYEFVKTINTSEINTLDTFIALNVSMIENIDFKIVELYSQSEKRMSNVFDIETVFREYNYYTQRLDGIREDLDNTIDLNRDKLVRDISDMMADLGGVGKVLVNAASSVITVFGSIVSGFISFFKNPLGGILIILILVGVVVLIFVLRKRTASLAAAPITMLMPQVAKEAEHGNIKPMDEENVKSLLLGLKEMHDARQQPQTPSAWHKMKDMVVRKRPGYQKLPQSSTDESTLV*"
     CDS             11578..14553
                     /label="ORF9"
     CDS             11578..14553
                     /translation="MDFYNPYLVSKKTKLSSSKTYHIQQYHRLIPKCFKTPHVKGNYQVSLQQPPLYFFNGKKCNTNISASNRPLHNTTIDDSLLIFHVYDILESTYTLTRCEDVPFRLQSDIIPSGTVLHLLGKTSLGVDVCVNVFGQKNYFYVLPPPMVDIYFLVQQIFKGNKGHECQYLINQEEKYPLCQFSTSKCLVYKITLSSNIMLFSLCDALQSQGCQLFESNIDTTRRFVIDNGFSTFGWYSCSRASLRQTNKDSNMQLEFDCSVDELTFHMDNATWPPYTIMSFDIECIGEKGFPVASNEDDVIIQISCVLWTVGTTSYKNILLSLGTCDPISDTDIYEFPSEFDMLYFFLQMLKTWSITFITGYNISNFDWPYIIERAINYNIDTTTFTKIKERALFEVKKPVNTGAGFMRLVPKIKISGFVNIDMYQVAREKLSLSNYKLNTVATQCMGSKKDDVSYKEIPHLFRSGASGRSKIGKYCVQDSILVLDLLKYFMTHVEISEIAKLAKIPSRRILTDGQQIRVQSCLLEVAKKENFILPTNTQTVVDGYQGATVIDPISGFYSTPVLVMDFASLYPSIIQAHNLCYSTIIPHNKLHQFTTLTENDYETFTLANQTVHFVKKHIRVSLLSQLLTAWLAKRKAIRAQLAKETDPTIQTVLDKQQLAIKVTCNSVYGFTGTANGLLPCVQIAETVTFQGRAMLEKSKQYIESLTPSIIQQLITVPITINPSANFKVIYGDTDSTFVLCKGFELSQVLSFMNELAAHISSKLFTQPIKLEAEKTFECLLLLTKKRYIGVLPTGKIMMKGVDLVRKTMCKFVQQANTDMLNLVLKDKEVREAASFLSKQNSNYVYVNGMPAGFMKVFDILNQSYKNLIANKVPIEHLVFSTELSRPLSDYKTASLPHLAVYKKIVERNGEIPQIHDRIPYVYIANTNASLKSEMVEDPEYVKAQNLQIAVALYMDKTIHGAANILQCLFGNDVNNAVNILYDFSRLPCVID*"
     primer          14707..14731
                     /label="OFR10_F"
                     /note="sequence: ATGTTTCAGCTCACCATGGCTCAAA"
     misc_feature    14707..15972
                     /label="ORF10"
     CDS             14707..15972
                     /label="ORF10"
                     /translation="MFQLTMAQTTIEFTVANWSVIIDKGLFHISNINVLQSQGRDCDHHIFYLPFTLEELMTKFVTFGLTTSLDTLVPFSYGIPLLVQTCHKLKPSQQVDIIPKILFEKNRPISFTGICKDSLIQASTISLTILFINSIPRQFIAMYVPPVKETDAASVDLPMCECSDNYLSSSVKTRVWGPAIQTSKNVLSMLFINRLSEICAIETIRFNYDSHVSSNLKLKYIEIDPIDQDMYKINLTTVGPCPLEALTEVQLIQSPESPAIILSKMMPFLCIGSICYGLSIYPETPKTINPGETIKLKIKNVYSPGDNASGKPVFIITGTDPMLKLTTTTWFPMEVPIMEIQNISKSAKTVDQFTPLAIATPLLFDFKDLSVDNSTYGKFYDRALAALYWDDCKITAGPGGIVTQPIPMQLIHPFHPSPMIQ*"
     CDS             complement(15814..15984)
                     /note="K1"
                     /translation="MLLFLLNHGAWVKRVNKLHWNRLSNNSSRTCCNFTIIPVEGSKGPIIKLTIGGIIN*"
     primer          15945..15972
                     /label="ORF10c_F"
                     /note="sequence: TTTTCACCCAAGCCCCATGATTCAATAA"
     CDS             complement(16013..16576)
                     /label="K3"
     CDS             complement(16013..16576)
                     /translation="MDLTNTYLCRLCGDPAEYRGFCKCSPSLGSVHEWCLQQHLKETNQTSCSTCGTTFNVLKTVSRWRCPRLDQEDKCGVRVSVFGLLLLVWAIGLTLYAVLFTAEMYFAKNPTVSDVTYITWEKTNYRAHLNALGWTIVTLPFFCIFMAFIWYYILVDYWKIILHKCYLYNTTVKVAPLGLNVEIIKNV*"
     misc_feature    16847..17088
                     /label="Repetitive Element"
     CDS             17357..17629
                     /label="G10"
     CDS             17357..17629
                     /translation="MHPLACSLFSHHSKSEILSLGFRSTGKGVQTHYSVSLLHCSFIFQTLPLHAYTLDFAPAPPPNPPPATSFVFPVVRSTISGFPVLGEPLL*"
     CDS             17980..18225
                     /label="ORF29"
     CDS             17980..18225
                     /label="G9"
                     /translation="MLTQSVSVLFVSSSFTLDQCPQKIHLTELNQILKNVLSEKSPDSSRDFRSAEFLNSHRMLRLSNPAGELTLCFNNHVEDSH*"
     CDS             18398..18544
                     /label="G8"
     CDS             18398..18544
                     /label="G8"
                     /translation="MLTSAIETLFHGSVIIHSLPLHPLSPPSSPPPLPSITKKRFYILPPKG*"
     CDS             18541..18654
                     /label="G7"
     CDS             18541..18654
                     /label="G7"
                     /translation="MKIGLKLSVFMALSDLPSLPPPPQQRLTRPFGCSVAV*"
     primer          complement(20104..20146)
                     /label="ORF17c_F"
                     /note="sequence: AACTCAACTGCAAAAAATGTTTTGTGATGAACTAATAAAATAA"
     CDS             complement(20104..21675)
                     /label="ORF17"
     CDS             complement(20104..21675)
                     /translation="MAEDMLIFAAGFVDVVDYPKIERELIMNVEQVRQALPISHPLPLTLEHLPVAEVGWTLDLFQVSKGLFSVSVISSKTFIHLLTKLFDKSQTAHIDHPALPTDPILDMLHTWFPALSLSSLHPGHNTQAVVTNLFQHVSLCALGRRRGTISIYGYELPWVISKFDSLTPQEKSNIIEKGKHYNLLQLPEPKFQVDLETLMAKAIDSGFIRDRLSLLRMDKGVAAIQPETYLKASTTPHKAFSSTDLNLSNMQTTGATTTPTEELISVPKTTFMTLLQNNIQQNQPLQSASCQQHAFAPNTQYTFPYMSCLPGQGQPHGTTLMPIQSGISQHHPYPNHPPLPVFYSPGYNFPPVSSSADLYSMAYGYMPNSQVFRPGKRKRDDDELVLFPGETANLYRDLMSLSKNVSELQTEIKDLKQGAVSSANHPPVSFQPKQQLPVMYNPYNPNIFYQQPNFQPLVPTIPPTTSMSSAPQPAPQPITHTPVSSDVLETKPDGCQPTENVEASLKPESITQLQKMFCDELIK*"
     primer          complement(21650..21675)
                     /label="ORF17_F"
                     /note="sequence: ATGGCTGAAGACATGCTGATTTTTGC"
     misc_feature    21662..22441
                     /label="ORF18"
     CDS             21662..22441
                     /label="ORF18"
                     /translation="MSSAILGMFVSKGKPMSLGLENLMWKLLEARPLNTLSSHELRYLHLLLCKMYDLILNVYLLREALANTGNRDFMVLGRKVPIEYWKILWDVCLKCGCNKQDILNEERSCALWYHLVGNPSKLEKLVQHIFQRFGIKHFVLIDHRNLKDGNFLYNLGSVLPSRLLMVIGFCLVFWGREKEETWVRFFVTHIFIVFLLISGHLHLSKDIITKNMEFDFRGIIYTILKDIHMCRGTPPRIGWDLTQIEGTDYLFLFNNDVIF*"
     CDS             complement(22454..24082)
                     /label="ORF19"
     CDS             complement(22454..24082)
                     /translation="MSILRGLNLQLPSPNKVQNITFWAPNPNNILIVPATAVNQLKTTARLYRESTAKENATTIKKRLIALELDHLVKTHSVREQEILEDLKHVTELAQVLTVQQPATKTDQPSSSISSSHNEPISYSITIVPNDPSFNISKDFRKELIESLYIHRNQWLPSYGPWYTNITNVAMQRSIFPKELRGSDNFQGSTSAKLMKAIMECILTSTEDFFSDIRHLTDTNAALCILNAHYCQITKTAPPQTYDQLLENLSLKLKIFIDDLKNVEVGGTFDFSYPNLSYKESLAPPNKATAYWPQFFHNHKVYQLLKKRQLVNNNKTDTTTQDITGDLIYIITSNIFSLNIPPFSHFQWNLKVGIKALEFLILTYIVLETAHIGQATTRRLNLHSLLGARFQKPTFKEPTGGFQKGYLLSFFLNHYVIPTLLHNPLTPISSLCPGIVLLALESKEHKSLEPASHFINLTTHRFRGLLDIISQQYMLKDTALLLQAKTQFRLTIEDGLGVILNRTNPLLLASDIIKTQFGGLDDYDKIYFICLGFLPVSVAVVS*"
     misc_feature    complement(23769..24611)
                     /label="ORF20"
     CDS             complement(23769..24611)
                     /translation="MFNQVKHCLSKLPPKRKAAGNRAHLAAYKKMVKYKSAGALLTFLGIKDVAHSKTTFKIFFEVTLGNRIADSVLLTQYGDTRNIYIIEFKTCSSDRVDVYSEIRRSQRLQGLQQLADSIKYIGTNIPSGRTPWLIHPYLIFKSQKTLKTIHCERPNFTINLIHTNTDRLLTYFSALEDVNFKRTKLTVTKPQQSSKHYILGTKPKQYINSSSNSCQSTENNCAPLQGIHRKRKCHNNKKKTYCLGIRSSSKNSFCKGAGNIRRPKTCNRISTSTNCSTASH*"
     CDS             24610..26262
                     /label="ORF21"
     CDS             24610..26262
                     /translation="MAEGGKAPKYPIGLDDSTDSDTASSESSGSSDESLEASQLEYNKRATLPAGYANYDVPRPPSIAGPSKLDPRLTLQEIVCPPSKNCCSITRPLYNSEAFLFSSHPPESEYVDMGMDFEKLNFGSVTVNPEALNRPLTKGKLWFKRSSSGGDGSTKPKTKMGVSQDLKSRVSGLGQRLPSMKKLSGSVMNLLNLRDTQTPKMPDNDSSDEDESFNPQGITFLSSSSVPLYRETYFVFLEGVMGVGKSTLLNKAGAVFGDENIVVFPESLDFWSKVYTDCHQGIYKCLSSKKSRKCCAKVFSHQVKFHCPLKAIARATARHVNGSNTPVTKGVQWCIHDRHQLSASVVFPLMFVRNRYLTEEQFLFLLSMFQPNLGDIIVFVTLDAEDAVKRIRRRGRVNEGKITQAYIEELNRCFRAVYNAWVLLKHLSVSEVLKLLITTCSVGQYCMINNILPGKEQTVQETFNDSLFSDLKSIIRPYRHNAVVLELCHEFCSNLKKIYCVQHDAGEYKNDTCGLWAAIYMNLKRRSSIKPRVADFAGLRALSKQHGAKY*"
     CDS             26246..28432
                     /label="ORF22"
     CDS             26246..28432
                     /translation="MAPNTSVVLKVFHICFVVCLLLDISDCKKRSYRALVEPHKKKPLELVREAVQNTVITTIEFDGLTDKYIFNWTRIVEKLGEGTVARWYAEAGSFTESLEQTFAKFEGAFKASNTANVNVSVVQECSASAHKMTVFNLSNGDLKMLPGYTGNFGITTAPIWNEILSTATKISTTHQSPFFSDQVALTVWKFENFRDISLAGYASKDYVNVDIDGKDGSATILFGLTGKLPPLKGFLGYSRTTVVSGGLYSLAVIAPNGEKGLPSLFKLNFTKLFMDLTLPLSQQILNAQNLIWTIEIKSQCHNNISINTAVEMFIKTAVAHFFTLNEFLPQSIHAGCIMQKFSELTMLQDMISVCLNMQTDFKEPLLIKVATQQANQIPFKMLGKLSDHDIDALMAMLAMSQSINVSDAVIFGFENFFKKMYVRYTETYSLTQNDRKSLFWFYTLLQSIEMEARPRAAKLLLTSYLLATSMCNNLEIANLVDSFSHKVIGIYETFSPCYLSMRYDFTPDKLKTDVPQTSEMTSESASFGIYGFMKALQTLHLTSVSLLPGLNCSHVSSKDIILGIPLTHVTYLLSSNPISGTTSYDIVEVFLKSTLSISVIKPDCTPLVEGKQHLKIPVVYNISKPGLSCPFCESVILSYDESQGFQSMMYVLNHQVQKNLFLDNSPFFANDNLHIHYLWLQSNGTVVEIRGTYRRRINGFVLLGLIICIFASLIYVGYKMLSLFLSSQ*"
     CDS             complement(28418..29617)
                     /label="ORF23"
     CDS             complement(28418..29617)
                     /translation="MEFIDPLEINYGLLPIGEDRYVFHVLHSQALSSLLGLQTPNVPLPLILQKYSDYPQYLHLPLFSSTRPSISLLRMIVSPYPYAVTSRLIFGYKTKTNVYILSTPIIRGDEINDAPIKVSCTLMVCTANDIMSMKPISDEIKVPFVLTDHIRKVVINEHKNISVEFNKGSPPAHTFKGQTLNKDTHASKSNTQECNSSFDSTFKPSIDECAALFIAMSQGVRKCIPCQSAVNTIRVMSRSQCSNLLIDKPMTLAQRLYLKHVLLCQMGLDHFLAQFFQVYDLSSVHVSQTQKDDFVSVLHLLKQRAEDAVFCLTSIINHTFTCFVARGNISEQTLTTVEKFFLLFPPKDGQNAANFAGGILELIGKGHPLSQVLQYMKKYMPINNEADRTKLKIYSLLTA*"
     misc_feature    complement(29628..31784)
                     /label="ORF24"
     CDS             complement(29628..31784)
                     /translation="MAHDLQLSMFLAPPLFLKNSCNIETGDEQFSLQLFHVLATNIYQKTVSLELLDEILSTETVFCVSRALRRLLLGQQLYPFTCLNNRWTGHRGQNYQGIGLIIENNTYRVSNVNTHMYLPIIYSYEVTDTQFNHTGLRQVRLLYIPNLSSHLINYKFMFKIICRYLCSQDIDDCFAGFMSILDPNLAKICKINYEKLFNVNFNKVLLFPTCNKISNHNLLKFSLLTFLNQFLNKEYSKNLYSKILENSERHQSTFIWLCQQSHWTDITVDDTELVKILTSLNLYISYEVILTKKNPQGKPLTVFINSCNTWAIFPVQCPIYRIAACLLNPLAIIKTNNKLSEINSIHRNIGVSDILVSTFKKIDLVPKDRKINMTLNTQKLLAGQISNTTSILDSYTQDKHLSVNNFKITIFNTNMVINTKIQCFKVKKRYQLISNVPRITNNFVIKKFSFKEPSHTISLFYSDNIYSGAAINVNINGGVLNFLFAMGNLCCLLPVKNILPVSIANWNSTLDLHGLETQNSVRNNRKDVFWTTNFPSVVSSKHGFNVSWFKAATANISKVHGGLLVSHIQSEVLPIITNPQAKINFIKNSIFTTLETRNKSQIQTLHKRFIECLIECCSFMRLNVKTIKHLVLEGYLDFSKHIVCHTKSKHECALLGYKKCNLIPKILHNNKRSRLDELGRNSNFLSFTQNTGVHLKYKKNIIKHSKRKLGLKYKLHHN*"
     CDS             31783..35907
                     /label="ORF25"
     CDS             31783..35907
                     /translation="MEQLQLENRPYPYLVTDANLLKQVKQSAAEGLFKSFQLLVGKDVREGNVRFEALLGVYTNAIQFVKLLETSLAVSCINTEFKDLKRMVDGKIQFKISVPTIAYGDGRRPNKQKQYIIMKSCNKHNIAAEIELSTMDLEILFTERETMLDFTEYMGALKTVTSSLHFGVDALERGLIDTVLNVKLRHAPPTFILKTLTDPTFTERGLKKGIKSDLLSMFKNHLLENSFFLDRAEGLPRSKQYVLTMLSDMIGATCGDTVFKGNITYSTASGEPISGVLETTDNVLRKLLNILGETESSIYGPAAYASYVVRGENLVTALSYGKVMRNFDHFMARLVEGPNIGTTVQEDSEFLAEESGTGTKTQIASSVIKIGSSTVALESLQRVYHETQNPFPLNRRMHFTYYFPVGLHLPDVKYTTSTSIRGIENPHIQSMESWIVNKNNTVLCFNFQSALKSICHPRFHNPVPCVQELQHVNPEPVHPENRGVRLAPSRNVNLHRIMYDAYRYPDRNVPEIAVKASMNTDTLLQPVNHSLLQTELHPLFDVYVDEMPGAQPVYRATHRTMVGNLPQALAPHSFQDARGAQFEAATGLSHVADNALLDIVRETAFDSSYPVFCYMIEAMIHGQEEKFLMNTNLIALVINTYWNNSGRLAFVNSFWMVYYISIHMGNGIIPKEVFSYYRRIIGELSAIEQALIRYVGNEPVMGEAANSYVSALLDQNLLPPFIYKNIFNDLLRVSRRDPEIQIGNIKVDNGNKVEDYVRIIPTMQEAILLAADIYRDRNEINHGERFMLDVGNYADNGTLVMEKIFYYVFLPVCAQGHLCGMGVDFDNLSLALTYNAPVYAEVINGGDNILHHLENGTLRDALIKSDIRPTVDMLRRLSTSYITCPYATQFARISSMREPGQDLATHDSGKRVAHTVLVNGIVAFSISEGLREVVETMFYAVPFHKLYSDPLVAGTISPIIGQFVTMYSSQRDILSFATPPQLVAEYEEWHKSPILAYISKCEATCLNISAVTAMHLKMSPVAFIYHSKNKVHPGFALTVVRTDEVLAENIMYSSRASTSVFVGRPAVSRRDVRADAVTFDVTNEIASLDTTLGYGSSMSSAHVASITTDMGVHCQDLFTMYPNEIYKVKPFHDYIRHKIGCDKHLGARREPVSYLGLGLVEDSLPGLSHGQLATCEVIMTPVTADVLYFQQANSPRGRASCVVSCDAYSKDTAEKFLYDHSLSDPAHEYRSTVNPWASQKGSLGDVLYNVGQRQMCTPGMYSPCRQFFHTENILKNNRGFYTLITEYSNRLRGAPASSCTDYQYVVINGTDVFLEQPCQFFQEAYPTLSASHRAMLDEYMSHRASHSPVHISQYLIEEVAPVKRLFKLGNKIAY*"
     CDS             35928..36833
                     /label="ORF26"
     CDS             35928..36833
                     /translation="MGDKRILISLTSRLYSDEVSALQAYIGAVVCLKESHAIQSVKALGLAPIMGDGCNIDYMQAVFYLSKCTLAVLEEVGPDTLVLVKLEPNEQYLFKNVYKPHFHWDSHCELAVIPPLFGVEQSSVSIQSNDIDLIFPMVVPRPLALMVLQKLLLYNIYASNGLSEEEMLQVSAYTNNISYMGRSYSIQLRGQNPGTTLHLLDDLVIHTCVLSNLIPRACFRLLENLVRYNQHPMVDVFSGVVPVETLDIIQREPINIGDDIVRMGAFMSHIISLATVFNSGPKLRIAAYTSDTLTATGWLIP*"
     CDS             36818..37708
                     /label="ORF27"
     CDS             36818..37708
                     /translation="MAYPLRSAEFSEQCSLLNVCRKEDGSIVEILENGTENITRCYTPAKHPTVKYSVLEFGDFNDIKKNKKSYKTSFVLTLFTCGYYLLYLSLMFFVIIICNPYLMPEFTSENADFLILPDVIAPNPDTWRLGCDTSVFCDSILDPPILNASYMVILPNFTDITGNVSNYGAAALVMLGILKNDSCNVRATGLFGGPISKNDTLWDALINDLTAAVIVLKYNCHPEAFNAALDPGMFRAKGFTKDYFLPTVKPLPCDTPLQNNISFFADIDMPRHSNKTCKFGRWHWGPISSWEINVNT*"
     CDS             complement(37726..38775)
                     /label="ORF29b"
     CDS             complement(37726..38775)
                     /translation="MLQKDAKLIFISSVNSSDKATCFLDNLKNASEKMVNVVNYVCPEHEDDFSLQDTLLACPCYKLYIPIYISIDNNIKSTTNLFMDDVFNTELMGTLSTTTTYTNSKALISQHGYNQLDLFRLSTAEQDTSIKINQTLFVYIDPAYTSNHEASGTGIAAVVACHDNPNHVIILGLEHFFLKDLTGTSTHQIASCAALMIKAISVQHPSINKVCVAVEGNSSQDSGVAIATLLSEYCSLPTAFCHYSDKSQTVQLPIYILGQEKSIAFEKFICSVNSGLISASQTIVSHTIKLSFDPIVYLIDQMKAIKVTNTKDGRLLYNVNKTSADDTLIATIMAHYMTITDKFVFKFLK*"
     CDS             38871..39113
                     /label="ORF30"
     CDS             38871..39113
                     /translation="MNSENCQQLTTIDIQESDLSDCLNFFTQPLLNLIESGSSIFDDLELVSSLPQKLERFSLLLDLVGTECVKQIWQPDTNAQ*"
     misc_feature    39071..39670
                     /label="ORF31"
     CDS             39071..39670
                     /translation="MCETNMATRHKCSMTRVTNFFCHQHNIDWIFKCESCGRFHICDGAHDCVLIQTLDGMICDLSGSYVMENLQGPFTGLTHENESTSTKEDFHTTINEIYKYIEDFFSNTPGLEEVSTQILTQDGTVQETIAKYIATTFQFCAHFLKEISYGFSLVCSMYTQILISIFATKTVYDPLLFKCTRNKKHDQVLKRVRAAWIST*"
     CDS             39655..40986
                     /label="ORF32"
     CDS             39655..40986
                     /translation="MDIHIRNHRLFQLRRSSLSHVIIPKKLLKIYGIDILDDHCQLWTHTRFYQNSMKPSTFEKILWKKTEDGDLVTSIPVFLNNKIFHPFNMAMIKIVPSNNKPVFIPFLYITLLFAYNENLKDIITSDTDAQKVHNNILIDIYQDMTQGKINSNSITATPISMLHQILKSKHDESTEKHHLALEAVGNIRGFKTKPQETTINNSKTQPIHIKININPLGNHNKIVAQHIITSESYFICIYDIDFHKFSNVKSILDSMPCTELHKINPLKLIQDEIFFLQNAQESLIASLEENLKLNPIHQRLPITIPTSPETHTVLIDHVIEALFTLRQWVSEQAAWIQAVSTNFTGTGNQLQYWADIYPLWELGNPEFGLNLHMVSGISWSNNTFWTKLLQMSRFENLLKRGRTVWLIVCTDFTAYVVLPGGFVIKGSYKVHEEDLEAIRCRYG*"
     misc_feature    40898..41965
                     /label="ORF33"
     CDS             40898..41965
                     /translation="MWFYLVALLLKAHIRFTRRTWRLYAADMAEPEKLQKFLNNECIWIRNDRSCTKYVQVYNASTAISPYFKPSLTSGTGGHALNITCMIVKPKKKRPVVTVYINDSLINCCTCELVAIRKINWRKLFLIYFGSMVSHRGNFGVLANNTYPLPPIPDLTKHETIHLGIPITNLESMNTQNFKPVGVCAWFGENVIYQHFMNPDLMLLFPAVTEFPTLARVLCLLSRCENQECVPCHGLKIHAKTYQGFTPNDSDGKCHACPCITSCNALKSGMIPITGNRNLLSLLFDPDHQAAIEQLYLVASPYPVPPSNFVFGVTKRGTQIPANNTHWTLFCFPELHSRVMIYSCQILKRMCLRFY*"
     CDS             complement(41838..42860)
                     /label="ORF29a"
     CDS             complement(41838..42860)
                     /translation="MFLNCKRQKLQTNYETLYSQQKTTKWTLDNPFIYKGKTKANRWANPYIGTVPAIAKYSTNLNLFCKTFTEEPNLTSSIGTPRTIQCKEFTIDNELLHYVTNACHQKLNETDQEAIVEYKSSTATLKAFEDSVAFQELNEFILTMSAFLNGCYITGSTTIEPFQKQLILHTFFFLISIKAPEITQQLFESFKKYFGLINSNMKALQTFKQKASIFLIPRRHGKTWIVVAIISMALATLQSIHIGYVAHQKHVANSVFNEVCKTLQRWFPKAKLELKKENGTICLQRPGKISSTLMCATCFNKNVSTFFLKFDSYISSPYYVAQENKIGSNVYYWLEFVFPF*"
     misc_feature    42859..43824
                     /label="ORF34"
     CDS             42859..43824
                     /translation="MFNLAKEVCQGNPELSKRYVKTIEMAVGLCENMPGQFKLVETPLNSFLLITNVLPNDERPWISQNNSDIDFSHLRFDRLNLLDEILSYSPKACNKKPLQKVELQCPYVIYEGDSWVKAMWLNKDALIQEIMAKISNPLDWNAVAIEDPLALIWVLFYGNNSFCSNEQCLYQKKFGIKGPVLLPPEIYNMNDVQSLISIIAKCVKCLYKSTKDVINPDLVPFSYQRINKALALLAQLEDCCYISKVCLLCALYQQNEIIMSHGNGVGACLILGGKGSTYINKLSSERFITVGDGLILPSYNLTALIEDFNFEDGAKQKPSIN*"
     CDS             43793..44263
                     /label="ORF35"
     CDS             43793..44263
                     /translation="MELNRNRALIKAAIEADINKRASLSLFDRFGQESSVFQLQFQAAKQCIKKAKACQERQQAHETFISVDNILKAKKQELALLKQFDKGKLSQIEQILDDVSDLKEEICSDIDQLESRLEDGNVLTREPRGSNDPDGDVCEQLTEWRLQTLPPIPKSY*"
     misc_feature    44148..45446
                     /label="ORF36"
     CDS             44148..45446
                     /translation="MATCLPGSPVDQMTQMEMSVSSLPSGASKHCHQYQKVIESARQSTTLINTLVDSSGHLQIGSLREDALELIIPKNWTKCYHLPLTDSQLCIGHGAFGAVYCLGGGLCAKKFGRLKEFCDEAVMLDLVTLAKIRSPENAKGAEHIVPMYYPCTKCKCIVFPRYISDLSRFDLTETSIDEMCILFTQLADGVQFLNEQVGLVHCDISPSNILVEAAHMGGVIHKLVLNDLGIACFHGGNKKTNIILKSTKGKTLSVMYSPKLPICFCKDKYKPAFILFICYTAYTNLPSLVLSQSSALTLDRIALGYTLMACIHKKVGLTTHNDVFEEMWPAFENELAFLMFLIHKVALRDFLSHLWGIDLGLGVDTRGRAKYTTIPAPHRVLFRQYCPKFTDLYNRDLERNPDIRSQLMNSNLSKLVTFLTHPDWFGPPKRRY*"
     CDS             45459..46907
                     /label="ORF37"
     CDS             45459..46907
                     /translation="MDFFSEATLTEELEGQDFNEQQNSITSLGFSNFLKHEKVIKFLASNKCRPTMPAMRYTYLFYFFKKIGDFIGCTNITDYYHQHVFSKSTKLNLTLSNVYNECCAMKPKTMFSISLLIESVTRGQSVNGVWNTLRDGIISSSKYQWAIKQQNSTKKIFQPWPIVNDYYFAGPLAFGLRCESTVKTLLTTLIINQCSVFSDCGFLQCPEDGIFGVSLDLCTNVRLDKNGTLIFNPGTCIYEIKCRFKYLFSKSTCDGLYLKYKQLYDEPCKETFIKFINGVSKPAVEYVENGRLPSEGEFLITSDSDWNLQPKKKRKLTVLHKPVKECIDNNMFVTSKVYVFTDPSVTQGDIKIKETFSIDVFTNPRHSYFYQILLQYKVVRDYIRHEPSTCGKLGVQRNYLVSAFFRKRNLDDPQYCYIGDITLDRSVEIPVLLLVTPVYIPHAFAQNSINRAARFWEKSAGETFGFTPWVSSSVFASEGLTP*"
     misc_feature    46862..47194
                     /label="ORF38"
     CDS             46862..47194
                     /translation="MGILFSVCKRRPNPLTDVEGKAIMVEDEFDKMNLNNDAFILESDDPDEDSTETSPFINQPTPRPNLVKKKNKSQKLYLVYGLYWVKLLEMWGSETCTHTTEIKGNPGTAK*"
     CDS             complement(47253..48377)
                     /label="ORF39"
     CDS             complement(47253..48377)
                     /translation="MKASKSDVFLLRTWTQLICLSICMFFLSSSVPIAASFPNLGFPCYFSSLVNYSTLNLTQRNVAKHLTPTLFLETPEMFVYITWSFFVDVVSILYCIFCTIAIYRAKKTHVHTMTTIQNWISMAGSHSIIFIQVTRMYTIQLFIHTLSYKNIILAAVVYCVHFLLSWTNLQVSISRNLPIWDFEQQEKHIPKLTCLSTILKYGRPLCSNLYLSLFAMEGLVFSLSLMMAIENSFYILVSDAVFAAINIFFILTLVWYFNTELFLSRYLRFQVGYHLGVLVSVIVLALPVIRYEHIFVAANLHKAISVNLAIIPLFCVIALSVRLIRWCHKNSKVSYSPLTVGPKQGIILPRKRRVQKPTDSALLESYSSEEEDIL*"
     CDS             48483..50375
                     /label="ORF40"
     CDS             48483..50375
                     /translation="MFTRKSLVIDIYLYNVDICKGKIIWYVTLLCEIQSEHNWTMDFCIILQDLQSNHLKDLSQLKATVGSPYMHNIELIMWEVIAKRSCPLYPVKEKKELILLNMTAQKVFTSYTLLNEKPHDDIINQYVRGAYLHCEGLMTFQNAIPYQQAPQNTPTKFWFHTLLKSSELTNIDILLKTSKGVYSCASGGPKPKKMKQAEDLDLLDIFVPTVHNVHIKEEIYSLLLIRPIFDYLWINEESEWNGCLAEFFRALFCKVYQHFKGVKPLYTYLLPPALTKPTCFPAYFSSFPLIPIFFGNPHKCTLGNILKPRDYIVTETDKIKEMGLVDVLFGLKKNGVMSVSFPDTCMWPLWTRELNQTRVDEENNCLIYVNQGVTLINIDIKSVLHKIVGLPPDITLLEAMSLEQQTLTCRIKKAYNAILLLLLKIFKNVGATWLCINESIITCQLPENNDVTEILFSFFQGLHLEMDDYNHIIQYKTTHKGIMFQDHTTGLIFSTLSYSYTDATQFELCNSWLETVRLGLYYLIADIWDLHTLLCKTLSVFIAQKYNSCFWALLPGMYNNPICPPLPYDCKQLIPYIMTESGPVAWWKDFPSPTKIALQFYYTKAFELYHITKNETTLNIETFLNVITLL*"
     CDS             complement(50367..51188)
                     /label="ORF42"
     CDS             complement(50367..51188)
                     /translation="MVDAAVKARMFGATKQQQKPSLMFVPAYEHPVVPRLLLEISKKNDICVATNTPLFLSGNTLNITELSSHIKARAASNTFIGFYMVSLLAHEDVVHYINLFPHVFLERSIIFKSKNLVSMELCGILSMLENNKNFSEDFIFSCLKRARVLYSKSPNKDNSFLLNGIETIVSTLFHFYGVHIEDDVMCHLPSPLFMYKLFKVIESDSASAQGLLKPIFLEPWKMQTEANFKKIKMAFTLLYNDTVLTNHLKNHSVIQCIKETCLFNSSQNFIILQ*"
     CDS             complement(51127..52863)
                     /label="ORF43"
     CDS             complement(51127..52863)
                     /translation="MFKINAELGDSILVHPTNESIQLFEILQGKYAYVKGQTLHCSLRSPIVFSRQIFIHLYKSALSSCSYDDVVDDWTMFESSMRKKWSKHHHLAESYKTSTFQSWATTMYMALEKHVLNHIYQVLHSSNTSIYERYIDWVITTGLVPIVKQKPNQKLISHINEQFQNMQQLFSQNEKTIAGIVRGLHQEILNVVMSLTSTYIPDFSEVCIYFEKRTNLFYGTFNEKKITVEPITRPVFFKNSVVFDSSVQRLFHNIMACHRTTEHAKLCQLLNTAPFKVISGPSTGVSYKDIMNHLEESAHKNDPKKDLLCLLMKLSENKTVSGVTDVVEEFITDVSQNVVDKNKLYGSYTETTTQGLRRQVSDTVFKCLTKQINEQFDSIRGLEKEREMYLKQLQLLESQLSKSNKEESISSPDNLLISDTAKSLQNLKQSSLVTSTIDIPKGNTVMNSLISQYTPPFREIIKDLTALWENEIFQTFRLAPVVDNQGHRLYVRYTQDTISALVGPFTYTILKFSQMDLINEQYASMGLQDIGHHLYSGSRLSVYIKDVGTKYFPEIYSQDGGRSSEGKNVWSHKTTAET*"
     CDS             52802..55165
                     /translation="MDSLVGCTKMESPSSAFILNMTADSKVRKIVGKIKDLAAQQTSSPPNMDWFDSEFDPIDCTMPFLPFNVYMITGTAGAGKSSSISAIYQNLNCLISGATTIAAQNLTHKLKVHCPTIYNAFGFKSRHVNIALRARQKKAASNVEELQQNELNVYWPIIKDIMQDFTKKKSHGLYSDISETAYNVLCRVGVPTLWTTNIIVIDEAGTLPSHILTTVIFFYWLYNYWLNTPLFKAGKVPCIVCVGSPTQTAAFQSTYNHIKQQQQISNCENILTLCLKNKYIHSYINLNANWALFINNKRCLDPEFGHLLKVLEYNLPFTDDIMAYVDRFVVPKCQILDPLQYIGWTRLFMSHNEVKSYLMALHGAFSAVTDKSDVRLFTCPVVCEVFTKEFELYKSQFNLCDLTPKDWLTKNLNKISNYSQFVDQDMTLVSTETDEVSTKVTFLVKYVKHSFVSINGKTRKCICGYTGTYNSFKSLIESDSFIDCHGHDAPQYVYSFLNTLLYNSLYLFYNFGVKKENTEYLKMLLEIELPDSLLSTASSNFLDEEQFLLDNDTFYTKTNSPPVPSSASLSLIMDFYTGLKYVFLERLALACKVFGNSFLSEQFSTFSTNIIIRDGVNYTSTSSHIHGLLDYAVTSETYKLKGYTFLPVLFGRTPTAGLNRDLEQKMPNIMVEDSMGFISCLQKNVNKITETVDGQEFNIGSAGDYALSSKLAMTIVKAQGISLDRVAICFGNHNNIKLSHVYVAISRAVDPKYVVMDNNPLKKLTRDSQQSEYILKALSNPATLLVY*"
     CDS             52943..55165
                     /label="ORF44"
     misc_feature    complement(55203..55778)
                     /label="ORF45"
     CDS             complement(55203..55778)
                     /translation="MAMFLDLEAKEGSSRRHITKHSWAPRPKPGSRFKFPKIKMQELLYGDSSPQSDTASGDDEVFTSDEKDSLSPSLTDSEYESELSDTESGLSDFIVSDSEEDSEESDISENQSDTMEAASIQNKMDKNLTPESSPIFRKRPKKPRKLSTSESESDADDTTKPFQQSPGKKRYNMLATPPTTGLSTYPWPWKQ*"
     CDS             complement(55789..56547)
                     /label="ORF46"
     CDS             complement(55789..56547)
                     /translation="MEEWLTNCVWPVLEIDQPKVHPNELLMAKDWLDFLNMSHMLQKRLKDLIERVKQLAKVSTVYPCLDKIMYWSYCCSPSDVKVIILGQDPYHSGQATGLAFSVDKSAQIPPSLRNIFTELIRSGEISHMPLSGCLEKWSKQGVLLLNTVLTVEKGKPGSHSKFGWTALTDFIISCISERLTNCVFMLWGCKAIEKEPLINRRHHLVLKSQHPSPLAFKHGTTSLTAPFKGCNHFTEANNYLSSYGKNKIDWSL*"
     CDS             complement(56549..56989)
                     /label="ORF47"
     CDS             complement(56549..56989)
                     /translation="MDRYFMLCIFIIWINNATGFDPVPCCTIVDLDVTGKMPNFFTSDTIFFTRVPTCGGSCTGKLKHREGQSTRATCINGFNVLSFVLNILYNMGDLKTPEENELYNKVKDLLDAFFSVFAPNTSHSNLTIVTPVKPNITRNPRHLEHY*"
     CDS             complement(57034..58572)
                     /label="ORF48"
     CDS             complement(57034..58572)
                     /label="ORF48"
                     /translation="MESLMELKVTSDTLQIIDNILKSFKGRHARKYVALLARNVGGLNSHAFLLGVALLKKKLVNSDIFTEKIAALEHARSAQYILNCLYGKLRDIDSSDSPEEILSACRGRLAVALEQACACNQCMSVSDILSKQLVVCRPPKLLPHAKQCKASEFLTSLYNQAIVGGNIGLSEFSLCDLIKHPGDVDMEQCDPKEISNLITCVYLSWYILLLKQYILNDLKFLVETLQQSLQTLFPTHQLSFDTMYKMVQSIESLPPDLFDLAEPHANILEQTLLKFNIPLTAAAKKRIVATLGSMGCDLDLEDITKVVDTCYCPDSVTQFTCQSATPKSKQIESPIHETKVNYDCFGCSNHKALYTPSKPMYIEEEDDFIVFEDTNQEQDVTKQTRTSKYGEELSSDSDSETESDEELEISSSSEDLESSSSSEELEISSSSESEEELDQSPKYLTLKEFKAKLKEHDMPSRSKDTMLKDTVLKVGDDNQSLEGLIKNMTLTNKSPDSNHSSSHLDVYYRDST*"
     misc_feature    57287..57354
                     /label="ncRNA"
     CDS             58708..58749
                     /label="ORF50_1"
                     /translation="METARTMNSETNNQ"
     CDS             complement(58771..59661)
                     /label="ORF49"
     CDS             complement(58771..59661)
                     /translation="MEKQFDQQKDFFRQLYQYHHRYVGDVLWIYDEIEPFKTRTDGFKDHAKLVEQTIFAVKYCQTLIQRKSMEPGMLQAVLSKVAFFIGLVKDKFSDNGNVCNCLETIYLKATENSYDSEFFETMENCVKQLYKFTPKRFPTCDPEFIISYMTGTSRGYVTLISNLDLPSFGSLCNMEASIYSKIVTEPAQEPDVYYNWNSLVFWLYALKSVQRYISEDTSMEDRICFTTFIKTNFETILNWKFDFEEYPGRPFKMCSGKQQLRLTHLLSSLTAESPAVIHDGLLFFLHAMKRKLMYWH*"
     primer          59671..59770
                     /label="HDR_F"
                     /note="sequence: TATTAAATTTCCCTGCAGAAAAAATGCAGTTTGGCAGTTGCTCTGTGTATCTGATGCTCTGCGAGAGCAAGCCTTCACTGTTATTCAGATGTACTGCAGT"
     CDS             59759..61558
                     /label="ORF50"
     CDS             59759..61558
                     /label="RTA"
                     /translation="MYCSELQSPEDGAKFIQAYEAFIWALADEMTHIGPLGGLLMDLNVFNTFTVFRNSKMKKKVPTNLKCDPLYAIVQSVLKYVTERTVMHTDRIFVRAACSNLVIPQQLAIPLCEISVGARKRASGAWKKMGSGRRGTMNCGALLQKVYLDLNTRGLISEKLKAFLKLSFPFLNPNNIIRPLKAIQAGQCMESHKIEISTADGVRRKAPNLTMFAGVVTPDKYPIPDILLCTVDEDGVISNCTGDVSQFLVNPQHVLAENPLAAFERPRGNMQQLTLQYHSLPVIQNNDPILAKCRPVHPSTSLPMSSVSLVYDLPEDQTSSGQTSTPSTYTVYTREQSAAAELEWEPWDSDSLDESDETVPKSTFPVISTQPCIKTTAHQETVFSSHLQPLPNLTCDLNAQLVQPSVPTSSLSVLQQMLHDLKQPPPFADPLTPTTAALTPSPIPQPSAENQEVFEATPSFPPSSKRKQKKNNMEPPSGQSVKQTSKRQRLEETNVAPFVDQYPLLTSFCETQDLNWDKKFEDVTLLQKDDIFSDIEKQKSVDATAAAVASITEFDHEENMLQQILCDLFPENQKQETDDVYALQGEIPDYDCSLPDFFD*"
     misc_feature    59771..59790
                     /label="RTA3"
     misc_feature    60198..60217
                     /label="RTA2"
     misc_feature    60539..60558
                     /label="RTA1"
     primer          complement(60559..60658)
                     /label="HDR_R"
                     /note="sequence: AGTAGAAGGATGTACAGGCCTACATTTTGCAAGAATTGGATCATTATTTTGTATTACTGGCAGAGAGTGATATTGTAAAGTAAGCTGCTGCATGTTTCCT"
     CDS             61707..61919
                     /label="G5"
     CDS             61707..61919
                     /translation="MEDPNSFPAKLTALLHVAASELEEFDLKISPCTSEESDSQIEEVYRSPKQPETAYATRFHPYAKVRNEFM*"
     CDS             62158..62460
                     /label="G4"
     CDS             62158..62460
                     /label="G4"
                     /translation="MAATIEAQQRQILFYQKLLQSAFAPGSCAASSLHNKAQISLQASVQQHNRVQVPAQPPVSIPFQNIPNQVFQPVIQPKMPVYIPMPSVIQRAPTSFKKSQ*"
     CDS             complement(62557..62931)
                     /label="ORF52"
     CDS             complement(62557..62931)
                     /translation="MASSGPKHGLPTMDEMAKQLQQLQIENKELKKRLRQSPGIEKTDMLTPSQKEAMIVSAVSALSSVASRKIEAKVRNKVNKAITKEEAQSIISSITLRIDVSMEESKGGTARRGRAASRHRVSDD*"
     CDS             complement(63004..63738)
                     /label="ORF53"
     CDS             complement(63004..63738)
                     /translation="MLLRRSPLLWLVVYAALRTYPILTQEITPPTNGLSNSSPVIESREGSGDALESESNTLPTPSPTNSENDLSGETSNNESVTLKPTTPPANSLDNDETIVVSLPTPNVTTSAPTEGPNNHSNSGPFKPSVSLGGAGVSHLPPVLHLPSNNSTEGPITTPGETEVASPSPSPANNILSEPTPTGSQNISTHMDNFYLYTCSADTYILQLSSYSSLAAILGAFILMCAFVIFLMSMCFKKFARSMVA*"
     CDS             63820..64758
                     /label="ORF54"
     CDS             63820..64758
                     /translation="MFSFLHSNTDVHDRPEIQIEFKAEKFRLSSRERARTLCLYNESPIIMRPSLPTMVPTGVTIKKTGLVAFILTGTSKPGIVIHTGLIDSGYQGEIQAIVINSTQSNITLFQGDLKLKLCAVTYLTPPILDESLLNAPHYYLDMGYDLKLPYRITVKANNKITVDLNAAIFHSSSYHPVVFGRSGLASRGIIVYPKIWRPNMKITIHNYTSNEIKFEKGSRICQVGFMHKYHQPLNLRHAIKRLRKQPFTPKGLNVAFITIANTGLPNRSSFSATPPVLPAPESLQATQNERGNKGFGSSEHNNSEPTTLDVLI*"
     misc_feature    complement(64792..65439)
                     /label="ORF55"
     CDS             complement(64792..65439)
                     /translation="MAHEWTCCGLNLFGRPGLKYNKLNDSLESYPPRWKKEIDLGLPSGVTISDLIQENESAALVEQIYRLALQSNHINEYLKRINHVKAPNECKNVIENQVTKLKAMQAILWNTMISMAIGSVSIDETAFQTILDKKTDDTIALLEFEKIASAIKSDSNSEWAKELEKIIGGSVNSAPEATVTAQPVAVNFQTPSTSVSVHPPHKPSQTKTQPQSIDY*"
     CDS             65421..67955
                     /label="ORF56"
     CDS             68046..68138
                     /label="of57 ex1"
                     /translation="MAQPMLTMMQDILEGISGTFLFICINFNGS*"
     CDS             68269..69579
                     /label="ORF57"
     CDS             68269..69579
                     /label="ORF57"
                     /translation="MDEQCESSTTPGEQPTESCEKSEPIPKLIIKLPPKHMTEEPEAHRSPLNRAKSHSGSSRRGSPHRSRSPQHWETQKKALSGRHRRHNYRTDRGDYVDRRARHSYKDDYHPYSRSVSSSKENYYELLHHKRQELRGPLYCPSTRRPGIARSLTKLRIPSEMRRYPNEAWIATEQIRPRSEPILYFAVSQLPSISREIFTDPISRDIIESGSKSTSLRAKKMNFKTIVEKFSYIKAVVSTKVNFGYWYGIRSEVIANSGLSVLCHLVDETMTWLQQHIIRGIDTSSDSDVILCSADKLTRAFVEKIAAFAACGFTDSTHRALIRQIRYLVTSTGDCIGAAYLMLEVKCETHLLIVLAYALCLSVLTQNVKDPELLKHMTNIVESYKPGQVASITTSILELHSQCTNLIHRMDMRALFGDYNLNKGLFFIPFCPPSSNN*"
     misc_feature    69805..69842
                     /label="ncRNA"
     CDS             complement(69882..70946)
                     /label="ORF58"
     CDS             complement(69882..70946)
                     /translation="MEEVMPQWNLLVACCVTGSLAAAPFIWCFIFNSLLTYEIFLTWHMIVYRWCIVIIHIVVIIACICPYSKWLNKNLLWIFAVNFLLTVITFLVIAIGHSPSSFLPVIFSINGIMLAIWPVVGCQVIYILPFMYHKYYELGYCVAVVIYVTMIFMKLFHSLIFIVPFMVCLLGGIYGIRKIQGDDTFLCGLIKRRAIFACKSNKYIVHPCTTALTLMYPDLLLLTVVMAQYILSIVLMVIYTDFLMGMDKYLFIFTVTGYWCIGLSRPKRWIAVIFMTIAIIIIGLVLGKVFSSYIVNCILSVTVFIVLGQAIGVCQDCIQYQLRKAINGPRVTLLISTVCNLLITLTMFFSKIKS*"
     CDS             complement(70949..72046)
                     /label="ORF59"
     CDS             complement(70949..72046)
                     /translation="MELCYSASFDTSMLTKTKVYKHLQPHLKKALLHVIGEWANPNLMAVAGIAPGCMLYYEPQCGLKSKIPQAVGSGIDLMNGLCFNNVSHSGSFTCTKELLSPGLTSASLSFYKRADTDLPELVKVTTSRDEFTSIRYTGTTEIGCVPFEDCMKTEPQSELLFTVKTATALLKWLRGNKGVVKITLNSTLLAVVFSINEHSLTITFDEMPSNFSPRTKQFKTDKGYINCDLTVYATVDALIKSINICKIPGVSLPTLVVYTTDCIVIKSTFLKIPLEDADSIKVVILPSKELTFGDRSGKDKEALWGSEDSEDIGCVSSSDHKEANLLPENLTSQSSDVVVKPHKRKHSEDFERARKKSKPAFIPTL*"
     CDS             complement(72158..73075)
                     /label="ORF60"
     CDS             complement(73096..75393)
                     /label="ORF61"
     CDS             complement(73096..75393)
                     /translation="MENTLSSLINELKVNVGWDLEANELAGWLFHRKMAEKCTTNVNHYLSVFGEMLRDDVKSCFKALSDSLDLLISEFMKSEDYKTLMTRGLLSAVRFYDTYVLRQGETLESVPHLFLRLSVFFTCECYLRPELETTLKSIQETKYHVILKCPFDFIKYFFTFLSKQLVCCATPVVRSAGLKEGHLSSCFIISPNFNDEYNTRKALCEQLLPLLHVKSGVGVNMSSFSQLGKNIQTCIKMINGCVEYYNEANVRPVSVALYLEVWHYQILEFLNAKKPENPDRSASIFLGVCIPDIFFQKYEKDPTGDWYLFDPKDHNELQTLYGDQFTAKYEQLVAQRLYVNKIPLKTIVFSIIDSIIKTGSPYLLFKDPINKYYWHETQGMAINCANLCAEVIQRPGMDVAVCNLANICLPACLKREPKATSDPLLEYTTLFSHETLVSAVRAAVIMINAAILGGFNPTDSVARGQGPRSMGLGVQGLADVFAELNLNYLSPQSEELDAHIFELMYYHAVETSNEIVKFGHGEKFSGWTISKLSEGILHPSHWQITHRTFYSQKMWTHLSQQVKEYGTFNSQFIALMPTAGTSQLTGYSDSFYPFFANMSSKVSNKEEIIKPNITFLKHVRREDLPVIKFYGGDVSKFPDDLKQRYSIFKTAFDMCPFEQLKRARLRAPFVDQSQSFSYFLKEENVTNASYLRDLIFFARKLGLKTLMYYCRVQKQSISPVFQCLSLPEKPIIKREGKATDTSEQPINKRQCTQGSPDAQECLACQ*"
     misc_feature    complement(75393..76502)
                     /label="ORF62"
     CDS             complement(75393..76502)
                     /translation="MSWIDNNLISKSSKTLILGKYLVAVFQSSSTLGSGLAEAIMKVVTEERADKLKKDLLRMIPPLPRRLNLSSGTQFSKSVKNVLSKYNTLVQPGIIFTDAMNYILQEKKPIYGNFLMDAKNLNVYEPLGMIYFLFKQGGGQSQMDIIISPLLFLKLSGVEWEHCSDSQRVANVWYGEGHIGSECIQGLEDLIINCKFHQFLFPIGPSISNVRSSFVNKLSTVLKGEIISSESPGGYMSVYIPRDLFINLDEKKKEYDCRPLKKTIYACIGYFVFDKKPVMQLTFFMSSMGQLETQIYIKSFFTDQVINKVIELQNDMYINTLTFLVWCRVGHCSNHSSIEHQSLHLRGSSLPVVELKGFISDPGTWELLL*"
     CDS             76384..79134
                     /label="ORF63"
     CDS             79137..86927
                     /label="ORF64"
     CDS             complement(87019..87423)
                     /label="ORF65"
     misc_feature    complement(87413..88663)
                     /label="ORF66"
     CDS             complement(87413..88663)
                     /label="ORF66"
                     /translation="MDKTIFAYCNNRNIIDMSNSICAKAINFQDDLPCIDLKNYILFGVSGIKNCDHLTKPVHDLFLNFYSHATFLPRKEKRLLFIKILKTLFFKCFTILGEIDEGYFDLKNKLDIISSNMWSKYLVRPFVKAFCLCCSHLGKKVSIPFFKISVERPAIMNCLRQKKVITKTTTTMSVPVAVQKTGQSIKEEDAALLDAFKQSALHVPCGNPFLGLTYSLLLESLKCKFCVIPLGEPETKTYHLELQQSVLARNILYSIFLLPIRNSALAIKVKTKKKIHQVVICGGCGHCLNFGRGKFKNIYFPPTNIFYCKDQKEKQYIICATTGRIYCSYCGSPDIRAVPLIFNTNRGDWFIRAVIANNAVYAVASPNEELDVALPCLGSDHCSSFVIKRVEAKQLLDLTLFCLHFVCFKCSLSDGR*"
     CDS             complement(88585..89367)
                     /label="ORF67"
     CDS             complement(89339..89623)
                     /label="ORF67A"
     CDS             complement(89339..89623)
                     /label="ORF67a"
                     /translation="MVDQPLEFIPMLPEDIQLIVPTTYSKLNLLNHCQYLKSFIRDKAQLDSCCHTVELALKTETVKNIIAQILETESVFSVIRSQTKKDEQCKATCG*"
     CDS             89734..91092
                     /label="ORF68"
     CDS             91096..92010
                     /label="ORF69"
     CDS             complement(91851..91952)
                     /label="K12 positional homolog"
                     /translation="MSNPIMESLICCSATVTVFSSGWRGVSLNKYCF*"
     CDS             complement(91937..92065)
                     /translation="MQFNHSHHHNFNFKFYFRFNTLVLFLMHDVFHPLVHQICPIP*"
     CDS             complement(92025..92132)
                     /translation="MSGVWGGEGVEMLCYLNPFATLYAVQSFTSPQFQL*"
     CDS             complement(92413..92544)
                     /label="K12 Positional Homolog"
                     /translation="MREPKLKDYFLLPFDSGHTFFVFQEDSLFYMVDFYSVVSEFSA*"
     ncRNA           92561..92706
                     /label="ncRNA"
     ncRNA           92603..92729
                     /label="ncRNA"
     CDS             92789..92899
                     /label="G2.1"
                     /translation="MQMTLKSYVTLIKVNHRRQTSLHLFDWQTFPAQIHS*"
     CDS             93446..93823
                     /label="G2"
     CDS             93446..93823
                     /label="G2"
                     /translation="MTLACWLLWLVAAGGMTVGGGKSSVPPGTTHKNRSPRADTEDAPPHLKRTFFCAWITAGVKTLQQNESNITFPRSDCRAHECASNKQTKQTFARATLTAFTTKQSHFVYIKKFSDWHFDCEIAFI*"
     CDS             complement(93654..93719)
                     /translation="MFVLFACCLHTRVRDSHYEEK*"
     CDS             complement(93857..94570)
                     /label="ORF72"
     CDS             complement(93857..94570)
                     /label="ORF72"
                     /translation="MNNWNFTYPSNPKRTLKYLLLEQNPINIDVVKTKQSEITAKHFAILCDWLQILSEDYYLNPLVLPLAKTTILRFLTQKAVPLQEFQKIGSACLYIASKFLDDRPIHPTNLTFLANGCFTKDQLVETESEILHILHWRIWMVVPEDFILPLIEACDLSCDTSHLFVSSCDLLTQLTRRLAFNEALPSFLAGGTLNVIIHKNYEAQKAQKLSMLISQLLVIPTQTLLMFSEKIEKVVKL*"
     CDS             complement(94763..95293)
                     /label="ORF16"
     CDS             complement(94763..95293)
                     /label="BCL2A1"
                     /translation="MPIMPSQTFLREFLLHFQQIMSPASHTPLPYPTSSGQLSGLLKGVQTAHQCVGEDLQRSLLDLILANPLDAASIMKELCLDILSQVNWGRIFIVFHMFGLIFHSLNNHQLNEAAMESFNTFYEILMCVIEPWVDQNGGWANLSKVPALPQSQSKSLLFGICGMSLIAILFIGWRFF*"
     misc_feature    complement(95293..96945)
                     /label="ORF73"
     CDS             complement(95293..96945)
                     /label="LANA"
                     /translation="MPPPMNKRPRGRSGDRGRFTPYNHRHQSGPEGDPCEGTSSQGPHCHLSTSRNRGRGRGRGRGRGRGRGRPPGRAPSRPCLRSVMLYVGTGVTRSGIQFGDSDPHCLHGGPKSGSSKSQHFTNQKPREQKGEGSSGDHKSQAGPDSGPSSNMGESESPKRKDGQKSGPSGDMDESDSSEEGEDGQEGGPSGDMDESDSSEEGEDGQEGGPSGDMDESDSSEEGEDGQEGQRDAGVQTAISALLTLSGKQYVFSPRPSPQSEVQSACPTCTSPALSPIDPQSPDPFSPRGLGLPICLSSDAEDEQPSPTSESPIPGPSEGPGPSTHQQPPSGSGPVCYLATSLPGGRLGVLLSVSSPPGGLGAPSPSDRESGAEHSGDSSSPESGSPTRQPESGSTQPGFQARPPPPNPGGHSRYPVPPQPTAIIQRRFWHLHKVIGTALGSRGQRFSPGRPWKHGLCVTGYVAGTLNRLTRACQFPACKASKVSCLPGSGDPAAATVYYVNIFLQRKKPTRRLRRALQQEFARWPGTGWKAIRTKFYRPYIPIPDPPPEQN*"
     misc_feature    96263..96512
                     /label="Repetitive Element"
     misc_feature    96743..96790
                     /label="Repetitive Element"
     promoter        complement(97525..97563)
                     /label="Promoter"
     CDS             97891..98955
                     /label="ORF74"
     CDS             97891..98955
                     /label="ORF74"
                     /translation="MLPEKFNMFGEGDDLVALDTNVADLWKEFYNESYEAYDAANYTWNFNVSVKNQPDCKDTLSVPGAVFMCLGWIFGLLTVLGNCIACYSFCKAKGKLNSCDIFLLCMCLNSVLSILCLFIHFLIKVISAFGSTVVCEIVLFLENIQITLMSCLVAGIALVRVFLILWPHKGWPKCKMFAWTVVIVGILLGSIPACMNAGRSTYVWQQKSNVGGCYDFTPEALDERAARRSVSLMCEFIVPLLILLICLLITWCKIRKVRFRGKTSVNCKAATSVILFVVCGIHVPLARCLETMVTIYSWMWIRCIYATIDAYLSWAYVFLLLYNCFIPLIYIFTNIHHRQRVFLIVNKWLSSSSD*"
     CDS             complement(99000..102869)
                     /label="ORF75"
     CDS             complement(99000..102869)
                     /label="ORF75"
                     /translation="MAAHRDFVFFFNIPNSEPEANASLYYANRDPSPLESLALCWTQQSLEPDLNFMETGTEHVLMVVIRSDIFNNATSRATTLGQLQQALLPLSDFQPWSGTTQGPTERGSAFFFYGVDPMSRPTTSWKELSVLLSDLMIRGVVRVETAKLIYFKPGDTPLASQTFAQLLLTGKAFSVLEAEDFEDGPSIDFTVHADYSPTDLVQHIFFGPNEAYGQSFAILASTASQFKLSHTYMLLTSPATHVSFGKALRRNKLETEKAVAHLHSETLQPTRFLSHILFHQAILPLSTPIGAVGGFYLLTPLSTAPTSVQCHRDQLLHYVNDAAQMSVSKCGIPVVSGFTRMIKANVADCQTIVHRSLLSLQPTKSIKRIKKLQPGDYLIALGTFDPTCGKDSVPFPFKDSAVYTSCILNCLHELTTKLHLPFISSIKRDLGNATCIQQLKALLYPRGACIYTSKLPHPLPEQIRALGDEVPNIRRLLKDAYLNVYSSQLFLCVPNMETTVAENTNHYLQTIMETANLCRCPLAFLGQVTATSGIFFYDDALEPDYTRIWPGEQWSTEEDSDFTFTWNEIQEMLDHRLMDIEQPSDNIISLEEQSISGVIKQILSHPTVGSKEYITRHIDRIGSGLILQQQGVGPRDLPLADYAVVKHHGLSRVSQGLEDPLYIFNQNQAITLLRDIQTWFRDPISYTSATPVANVLGVGEQTHKCAIDPVKGAMYGICECVTNCVLSPIEKLSDLQISATISWEATEEDFDELKVVMFSCKELCKDMSIQLSFTGGQVSTARSLVFTGTAPITVPKHFITPDFQNHGNSLILISVMENIVVTGSILEQCGIQTGHTLPEIQSDQVVNFFYCVKEILSKLTVFSGHDISDGGLITTVAEMAIASEKGVSLNFKSHIHPILTLASETPGVVLEVLPENVQQCLNICQSFHVPSILIGHIQASSNEPMLTLNFGDVCLYSESLTTIKSFWSEYSNHMLINTCAPLGEVERAYFYDYGHCNHDFGTLTQALLNNELWFFRATYKEVKVLVLEVFGHTTSSSMLAALANSGFNPLTIPATKLHTLRDLNSFQGLIVAGQSQFNEALAGSRMAATYAVEEQRDILLPFLQRHDTFSLFCGECAFYFCHTLGMFGDPGPVTGLTPRPIELEQNISGQFDCLWLNVKIDKSKSIFLQPLQNMIIPCWVTGSHLGLRFHSDLIQATLERNQLVSASFHGASTNPEDYAKHYPRNPSGNSPIAGLTSTDGKHTFLLFDPSLTFSPGQWQYKPPTLKNLHTSPWALPFSHMYLWCLANRE*"
     primer          103103..103125
                     /label="GPHLV_5-seq-R1"
                     /note="sequence: CCACAAGTAACACACACCGCTTC"
     CDS             103243..103374
                     /label="G1"
     CDS             103243..103374
                     /label="TR 1"
                     /translation="MCLKTLTGREPGPTTLCAQAGPGGVILRGGLDPWAPIPVKPPVG"
     primer          103243..103268
                     /label="5' seq R"
                     /note="sequence: ATGTGTTTAAAGACCCTGACGGGAAG"
ORIGIN
        1 GGAAGGGAGC CGGGCCCCCC CACAACCCAC TCTCCCACCC CCCAAGCTGA ACAAAAAGTG
       61 CTCAAGCTGG CCGGCCACTC AGGTAAGATT TACTTTTGTA CTTTATTGTA AACACTTATT
      121 GACTTTGAAG GTTTGTTTGG AGGCAATCAA TACTACAGTT GATTAACAGT TATCTGTGGC
      181 TCTGATTTTT TATAATTTTA TCGTGGAGGC TTTTTGTTGC TGTGCAGTGG CAACAGCGCG
      241 CGGTATTTTG GACAGTTTTT GTTGTCCACA TACATTCTTA CGCCATTTTC CCCAATGACA
      301 TTTATCTTAA ACTCTCCGCC TGTTGCTTTT CTTACCAGTG CCATTTTAAG TACATTGTTG
      361 TCATTTATAA TAAACATTGA TGCTCCAAAA CATTCTTGAA TTTGTGTAGT GGTCGCCTTA
      421 GAAGGATCTA TTATCCAGGC ACATGCATCC ATTGAGATCT CTTTAAACTG TTCTTGTAAG
      481 ATTTCCACAA CAAAAGGCGA GTTTTGATTT GTTATATTAA TTTCAATCCA CATATATTCA
      541 AATTTTCCTA ATGGCTTCAG TGCTGTACAA ATAAATGGCA TTGTTTTAAA CTTAAGATTA
      601 GATCCCAGCA TGCAAAGAGT TTCATGGCTT TTTACTTTGT GCAAGCAGCG AGCGGAGACC
      661 CAATATTTTA CTGGATGAAT GTCATTATCT ATTAACTTCT CTTTGTTATC ATCTAAAAGC
      721 TTAAAGCAAG GCTCTTGAAT AAAAACATCT TTACCAATTT GAAAACCACA TTTTTCTTCT
      781 TCAGTATACA TTGTCTTGCT AAGGTTATCC ATCATTTCAA TGCCATAAAT ACAAGTTAAA
      841 CTTTGGTTTG TATAGGCTCT CCAACATCTG GCATAGTCTA GGTGAACAAT AGGTTTAGGT
      901 TCCACGGTCA CATCAATACA GGTAGTTAGT CCTGAGTTTC CTACTATTTT AACCTTAACT
      961 TTCTGTACGC AGCGAACATG GGCAGACTCC ACTGTTATCA AAACCGGGGT CCTTGTAGTC
     1021 CATGCAAAGG ACTTAAACTT CCAGGTAAAT GATTGTATTA ACACGGGTAG TTGATTCACA
     1081 TTTAGGTTTA ATGATTTATT GTTGCTGGTT ACATTACATT GCCAGTCACC TTCTACATTT
     1141 AATTGCACTA GTTGTTCTGT AGCTTGATAC CATGAAGGAA GCGGCAATAA AAGTCCTCCT
     1201 CTATCATAAA ACATTTGAAT AGGACTGGTC ATGTTAATAG CAATGTGACA TTCCTTAGGC
     1261 AAGTGTCCAG ATGTAATCAT TATTTTACCA ATTGACCCCT TAACAGATGA AAATGGCTTT
     1321 CCACATACCT GAAGAATTCC CGCTACAAGG TATATTGTAA TCAGTCCGGA GTAGTGCTTC
     1381 TTTAAAATCA TCATGAAGGT ATGTAGAAAT CTTGCCCCAC AGGAATGCAG TTAAAGTCCA
     1441 CACAAATAAA AGTGTAATCA AAAAGGTATG TATTGTATAT TTTTCAATTG GTTAAAATTT
     1501 GCTATAGGTT GCACCGCACC AGTGACTGTT TAAAAGAGGT TTTCATCCTT TAAGTATTGT
     1561 GCCCTTTATT AGTGTAGTAA AATTAGGTTT TTCACATTCC CATTCATGAC CTTTACAGTT
     1621 TGGTTTAAAT TAAGTTAAAA AGGGTCGTGG GTTTTTTGGT ACATTATGCA TTCTTTTTTT
     1681 AGTCATATGA TTCTGACCAA GTTTTGTGAA TAACTTCTTA CTTTTTATCA TGTGGTTTCA
     1741 GTTGGGAATT CCATTAATTA CCATGTTGCT TTCTAACTCC ACAAAAACAT ATACTGTAAG
     1801 ATAAGCTGTG GCCTAGTAGC AGTGCCTAAA ATTTAAAATT ACCTTATTTT GTATTAAAAT
     1861 GTTATCAACA TTTTTTTTGC AAAGTTTTAT CAACCTTATA CAATAAGGGA TTAGGAGTAG
     1921 GGTTAACCTC ACCTAACCCT ACTCCTAATC TTAAATGTAA ATTTAAAGGC TTTTAAAATA
     1981 TCTCCCAGAT ATTCTCGAGA ATTATATTTT GGTCTAATTT TGTGCTTGAT AAGCAAAGCA
     2041 CATAAAGGCA AATTTGGTGT ACGCTATTTT TAAAGCCCAA ATTTACAGAA ATTTATAAAA
     2101 AACTGAACAG GCTTCCTACT CTATATTTAA TGTTGTGGGA AATTGTGCTG ATAGGAGCCT
     2161 TAATCTCCAA ACCTGTATAA TTACAATGAA AACCATGAAG TTCTGGGCGC TAAAAATCAG
     2221 CTGCATATTT ATGGTTTTTA TGCCCTCTAA TGCACAGGAT GCAACACGTT GTCCATTCCC
     2281 TAGCCCATAT CCATCAATGG TTCCAAAAAT TGACAAGCTT AATGATACTT ACGGGTTAAA
     2341 TTCTACATTA GAAATGAAGT GCAGGCCAGG ATATATGAAT ACAAAGCAAA AATCTCCTTT
     2401 TCTTTTATGT AATGAAAATG GTACTTGGAC AATTATTGGT GATACATGTG TTAAAAAACG
     2461 GTGTATACCA CCACCAGATA TTTTACATGG TCATATAGAA ATATCCAGTT CTAATCCCTT
     2521 AGAGTTTGGA AGTGTTATAC ACATCACATG CAATACTGGT TATAATTTAG TGGGAGCATC
     2581 AACTATTATC TGTTTATTAA TTACTGATTC ACACAATTCA GTTGCATGGG ATAAAGAATT
     2641 TCCAACATGT GTTCCCCAAC GATGTAAGCC ACCCCAAGTT AAAAGTAATG TAATGTTTAA
     2701 CCCATTACAG GAAGAATATG AATATAGAGA AGCTATAAGG TATTCTTGTT CAGGTGGTAT
     2761 ATTAAATGGA TTGAAACTAG TGGGTAAAGA AGTAGCATTT TGTTCTGAGC ATGGCAACTG
     2821 GACCAATGAA AATATTTCAT GTGTTCCTAA AAATTGTCCC AAACCAGTAA TATCCCATGG
     2881 TTATTTACTG ACTGGAAGTA AATATAAGTA CACCTTTCAG GATTTTATAA CAATAAGATG
     2941 CAGTAATGGC TACAGGTTAA TTGGAAGTCC AACATCTACC TGTTCACTTC TAAGTACCTG
     3001 GGACCCCCCT TTACCAACCT GTATTTATGT TCCTCAATCA ACCACAACAC CTACGCGAGG
     3061 GTCTACCACA ACCTCTACCT CCACCTGGCC AGCTGTGTCA CACACAGCAA CACCTACACA
     3121 GCCAGGTATA CAATCAACCC CTTCTCCTAT TCCACCAGAA GACCTTGGTC CAACAACACA
     3181 GCCACCACCA ATAATTGAAA CCCAATCCAT TAAACCCAGG GTTTTAGCTG TCTTGGTTTA
     3241 CCTGGGAAGT GCAATTGGTG TTCTTGGGGT GATATTTTTA ATCATATTTG AATGTAGAGT
     3301 AGTTAGGAGA TGACTCAACC AATAAAACGT TAAAAATAAC CCTTTTGTGA TTTGTTTGTT
     3361 TTACTTGAAA TCAATGCCTT CAAGTAATCA CCTATTTATA AATGTGTTAA TGCTTAGACC
     3421 AAAACTTGAG GAAGAGCATT TAAAGCCTCG CTCCAGTGAA ATTACTTTAG AGAGTTTCTG
     3481 AACCTCTAAA ACTTACAAGC TTTCAAAAAG AAAGAGAGAT TTTAAGATGG CTCAAAAAAA
     3541 TAGTTTTACT ACTAATTTAG AAGATAACTT AGCTTCTCGG GCACCAATTA GCCCATGTGG
     3601 GTTTATTTAT TGCTACTCAG TGGATCAGTT TCCCATTGCA GAGGCATCCC TGCTTGCCAA
     3661 TAAGCATGTG GACTCCTCAG TTTTTGCTTT ACCATTGCTG TATGGATTAA CAGTTGATGA
     3721 TGAATTTCAA TGTAATGTAA AGGCCATTCA TAAAAAAATA AATACAAATA CATTAGCAGT
     3781 TAAAGTCAGT TCTTTTCATC GGGAAATAAT TATTTTCCAT AATGGCCAGC TGTTTAATTC
     3841 AATTTTTTTA GGGCCAGGAT TAGAAACTGT TTGTAATGAA GCAAGGGATT TATTTGGATT
     3901 TAGTAAATTC ACTCCAAGAT CTTTACCAGA TACACTTGTT ACAAAAGATT TATTTCCATT
     3961 TCTTGAAGAC CCTGCTAAAT GGATAATGGG GGTTGTGGTT ACAGAAGCTT TTAAGGAAAG
     4021 GCTTTTTTGG GGCAAGCTGT GCATTTGCTC TGCACTGGTG CAGGAAACAC AGGTGGGTGA
     4081 TTGTCACGCC TTTAAACTTC CTCTTTTTGA TATGGAAATG ATTGTTACCT GTGATAACCT
     4141 TCCATTGTTT TATTTTAAGG AAGTTAGCCA GTATCTTTAC AATTCTTTAT ACACTGCTGT
     4201 GGCACAGGCT ATTAGAGTTA AAGATGTTGA TGCAATAATT TCTGCTTTAG AAGAACAAAC
     4261 AATGCGGGAT AAATATAAAA TTCCAAAAGT TTCACATATT AAAATATATC CAACACAGCC
     4321 AAAAAATAAT GAATTTGAAC AGCTAATGAT TATTGATGCA CTGTCCTCTG AACTGGCTCT
     4381 AAGCTATGGT ATGTCCTTTT TGGAAGGACC CCAAGAAACA ACTGACATAA TGCACTACTC
     4441 GCAGTGGCCT ATTTTGGAGG GATGTGTTTC AAGTGAGGAA AAAATACAGG CTTTAACTAA
     4501 ATGGAATGCT AACATGGCTC TACATATAAA TGCTCATATT TTTTCAGTTA ACTCAGTTTT
     4561 ATATCTTACA AAAGTTTTGA GGCAGGCAGC TAAGCCTGGA AAAGTGGAGT CCAATAGTTT
     4621 GAATTCATTT TATCTTCAAC ATGGATTAGG GTATCTTACT GAACCAATGC AAAAAGAAAA
     4681 TGGAGATACC TGTTTTTCTA AAATGTCATG GGAAAAACTG GTAGGGCAAA TTTATACCAT
     4741 CCATCATTTA GCCTATGCTG CATCTATGTC CCCACAAACC TTAGCAAGAC ACTGTTTTTA
     4801 TTTACAGTTT GCCCAAAATC AAAAAGCTTC TACAAATCAG TCTTTTAATA TACCTAATTA
     4861 TGTTGGAACA ACCGCCAATA CATCAATTTG CCATTTATGT TCAGGAAACT ATCCAGGCTC
     4921 TTGTCTAAAT ACTTTATTTT TTAGACTTAA AGATAGATTT CCATCAGTTT TGAGTCCCCA
     4981 GAAAAGGGAT CCTTACATCC TTTCTGGTGT GGTGTCTCCT TATAATGATT TGGATTACCT
     5041 TGGAAACTTT GCAACTTTTA AAGAAAAAGA TGATGATCAT GGAGATGATA CTCAAAGATA
     5101 TACCTACTGG CAAATGACTC AAAATCTAAT GGAGAGACTA GACTCTCTTG GTATTTCAGA
     5161 TGATGTCTTA AACAACATTA AAGATGTACA CTCATTTATA AAAACTTTTA AAGATATTGA
     5221 CAGTTCAGTG GAAGCAGAGG CTTTAAAGTT TATTAATAGT TTGGTAAAAA ATAATGTTAA
     5281 TTTTAGGGAA TCCATTAAGG CTAGCCATCA TGTTTTTCAA TACTATACAA ATGTTTTTTG
     5341 GCAGCCCCCA TGTTCTGCCT TTTTATTGTT GTATTATAAA ACTATTTTAA CTGTTATACA
     5401 AGACATCTGT TTTCCATTGT GTATGACATA TGAGCAGGAA AATCCTGGTA TGGGAATGAT
     5461 GCCATCAGAT TGGCTAAAAT CTCATTTTCA AACTGTTTGG ACAAACTTTA AGGCAATGTG
     5521 TTTTGATAAG GGGATTATGA CAGGCTCAGA AATGCGAGTA GTGCATAAGG AACAGATTTG
     5581 TGAATACTAT GATATTGATT TGGCTGTCCA GGGAAACCTT GTTCCTGCCA AATATCAGGT
     5641 AAAAATTTCT AGAGCCTCAT TATTGTGTCC AAAACAGCTA AAGATAAAAA ATAGGGTACT
     5701 TTTTACCAAC TCTGGAGGAG CTGAGGCTAT GCAGGCAAAC TTCATTAAAA ATGGTATAAA
     5761 AAAAGACTAC ATTTTAAATG GACCATACGC AAAATTTCTG TGCACTCTTC ATAAAAACTT
     5821 ATTTCCTTCT TCAAAAATGT CAGCCCTGTA TATGTGGCAC ACTTTTACCC AAAAGAAAAA
     5881 ACTGCCTGTT TTACCAGGAG TTAATGAGGC TGATTTGAAG GAATTTGGAA ACTTTATTGA
     5941 TACTAACAGT AAATTATATG AAGAGTCCAA TGTTATTGAC ATTATCCCAA ACTGTATCAC
     6001 ATCCTATGCA AAGCTTAAAC TCAATAATGT TATTTTAAGA CACTGTGGCC AAACCCAGTT
     6061 TTATATCTCA ACTATTCAAC CATTTTTAAG CTGTGTTAAC AATATGCCAG GCAGTGAGTT
     6121 TCCTCATGTA CTTGGCAGTC AAAAAATTAG CTCACCAGAA GATTATTGCT TACAAATTGG
     6181 TTCAAAAACG GTTCCAATAA TCCAAACCAC AATAAAACAC AACCTGGCCC AATATGGCAA
     6241 GCTGCGACCA ATAGTTACAG CACCCATATT AATTAACAAA TATACTGGCA TTAAAGGTAA
     6301 CAGTGATGTG TTTTTCTGTG GAAGTTTGGG ATATTTTATA GGAAGAGGTA TTGATAAAAA
     6361 TTTGCTTCAA GAATTTGGAA ACAGTAGAAA AAATTCTGTG CCAAGTTTTA TGAGAAAAAG
     6421 GTATTTGTTT GTAAGTCCAA TGTATGACTA TTTGGCCAAA AAACCATCAA ATATAAATTC
     6481 AACTTTTGAA ATTGAGTGCC TTAGGAAAAA AATATTGGAT ATTATTATAA GATGTGAAAA
     6541 TTATCCATTA ACTGAAATAA CACTGGAATT GGTTAAAGCC CTTGGTCCTG CATGTAAAAA
     6601 CATTACTGAA CAAGATGTGA TTTTTTATAT GGGTGATTAC CACATTTTTT CAGAGGATGT
     6661 TTTTCAGCAA ATTAATACAT TAATACAACA GGGGTGTGAT TGGAGTACTG AACATGCAAC
     6721 TACCTTATTA AAAGAGGATG CAGATTGTGA GCCAGATACA TTCATTGACT TTTCTCAGCC
     6781 AAAGGGTGAG TCTTCTCAAA AACCTGAGGA AATTCCTGCC AAAAAAAGAA AAATTACAGC
     6841 TTTTCTTAAT GAACTAGATT TGTAAGCATG GCTAAAGAAC TTGCATTTAT TTATAGCAAA
     6901 GTATTGAATT TGGCATTAGA AACAACGATC ATATCATTTT TGGATCCTTT AACCTTGTCA
     6961 AAAAATGATA TCTTACAAAA TACAGCCAAG GCTATACAGC TTTCCAAAAA TATGATTCCA
     7021 CTTTTACATA GGCAAAACAA TTTACAAGCA ACAGCTCTTT GTATTGAACT TGAACACCTT
     7081 CTACAAAACG TTACTAGTGC CTTAAAGCAT TTAAGCAACT GTATGAGTGC TGCAAAGAAT
     7141 CAGCATGATT TTTTTTCTAT GGTACACTTA ACTGAACAAT GTAATTTTCA CATTGATTTG
     7201 TATATGATGT TTAAAAATAA CTGTAAAATA CAATATTCAT TAGCCTTAAT AAATGATGTT
     7261 GAAAAACTGT TTAGATGTAT TAACAGTGTG TTTTATTGTA TGGATGCATT GGATGCATTA
     7321 GAATCCATAC AAGAGGCATC TACATTTTTA GGAAGCATAA GGGGAACTTC TCCAATTCCT
     7381 TGTCCAAATT TATATAACAC AAATAAGCCA TGTATGTACT GTTTTCAAGA AGCAGCTTTA
     7441 CTACCTAATC AAGGAAAAAA CATTCATTCT TCATTAATAA ATAAACCATG TTGCCATGTA
     7501 ACACAACCAA TCACTCCAGA ACCAGTTACA GGACTTTTTG AGGAAGAGTT AGTCCAATTG
     7561 GGAATACCAA TTTCTAAGCC ATCTCTATTG AATCACAATG TCCCACCAAA AAATCAATGT
     7621 GATACCTTAA AATTATATGA TATATTTCAG TCTCATTCAA GCAATATTTT TGAAATTTCT
     7681 ACACTGCTTT ATTGGACTTC AAACTTGCCA AGTTCTGAAG TACAACATCA TGCTTTAGGT
     7741 TCAGCCATGG CTACTTTGTT AGCAAATGAA AGTTGTTTAA ATGCATGTAG GCAATCATTA
     7801 CCTGGTAAGC AATTATCAAA TAACCATTTT TTTGATGTGT TTAGGCCTAA CTATTTTGAG
     7861 TTTTTGTTTA CTGGAAGTAT TTTTTTTAAT TCAAATGATA TCTTACAAAG CCTTAAGAAA
     7921 GACTGTTCTG CCACTTTTTT CCAAAGCCTA CAAAATCAAG GGACTTTTTC AAAGCATCAT
     7981 GAACTATATT CTAGGCTACA ATCACTTCTA ACAGGTAGTG ATGTATCAGC TGGATTACAC
     8041 CTAGAAAATC CCCACGCTTC TCAACCCCCG CAGCGACCTT TAATGGGTCA TAATTCCTTT
     8101 CAAACAGATG CAGAAACTAG AAAAACAAAT TATTTTAAAA GAGTGTCTAA TGATGGATTT
     8161 AAAAGATTAA CAGATTGTCT TGAAGCAAAC ACTGACACAT TATACAATTT GCTTTGTTTA
     8221 AAGCAGTGGG GTCACATACC TTACACTATG TTGGCTACAT TAAAAAATCA TTTTATATTT
     8281 CGAAAGCAAT TTATTGAGCA AGAGTGGTTA CAACCAACTC CTTTTACACA CCAAATAGCT
     8341 TTTGAAAATG CAAAATACAT TAAAAACACA TTGTTTTCTA ACTGTCTTGA CCCTGAACAC
     8401 ATTGGTATAT TAACTATGAA ATTTTATCAA CTAATAACAG GTCCTATATC TTTGGTTGAT
     8461 GATTTATTTC CAATTTCTTC AAATATAATT TTAGGGCACT GTCTTGATGC CGCACATACT
     8521 ATGCCCCACC AAAAACTTCT TGTCACTGAA CTTATTTGGC CTTCAATACA ACCATCTGAT
     8581 TGGATTACTT CTAACTTTAA TGAGTTTTTA CAAGTAAAAA CATCCTACTT ATCTTCAATT
     8641 CAACATGAAA TATGGTGCTT TATTAGGGAA GCTGTTTTAA GTGTGGCTTT ATATAATAAG
     8701 ATATGGCATA AACAATTAAA ACTTCATTCA TTGGTTACAT TACCTGGTCC CCATATTAAC
     8761 AAATTAGGTT GTCATTATTC TAATGGATTG TATATAACAT ATGAAAGTGT AGCTCCTATA
     8821 ATTTTGGTAC ATAATGGATT GGGATGGATA TTTAAAGACC TTTATTCTCT TCTATACCAT
     8881 CACATGCAAC TGACCTGCTA GAATGGCTCC AGTAACTAGT AGAACAGTTT GGATAATGTG
     8941 TATTTCTGTC ATATTATATG CTTCCTCTGC TCAAGAACTT ACACCAGCAA GTAATGAAAA
     9001 TAACCAGCCC ATTTCTCCAC CTAATTCTGT GTCCCCACCA ACTACTGCCT TACCTCATGA
     9061 TACCACAATT GCAGTTGAAC ATTTTGTAAG TTCCCATCCT AAAGATTTTT CCAGATTTCG
     9121 GGTGTGTTCT ACAGCAGCAA CTGGTGGAGA CTTATTTAGA TTTAACCTAG ACCAAGAATG
     9181 TCCATCAACT ACAAACAAGG AACACAATGA AGGAGTTTTA CTCATTTTTA AAAAAAATAT
     9241 TGTTCCTTAT ATTTTCAAGG TTAGAAGATA CAGAAAAATT GCCACTTCTG TTACTGTGTA
     9301 TAGTGGCATG TATGATGCTG CTATTACAAA TAAAGATGAA ATTAGTAGGC CAGTGCCACT
     9361 TTATGAAATT AAAAATTGGG ATAGTTTGTA TCAATGTTTT AATGCATTAA AAATTACTGT
     9421 AAATGGATAT ACCAACCTAT ATGTTGATAG GGATTATGTA AATCAGACTG TAAATTTGCA
     9481 GCCAGTTGAT GGTCTCACTA ATAATATTCA AAGATATTTC AGTCAACCCA AACTATACAC
     9541 GGATCCTAGT TGGTTTCCTG GAATTTACAG AGTAAGAACC ACAGTAAACT GTGAAATTAC
     9601 AGATATGATT GCAAGATCTA TTGAGCCTTA TGATTATTTT GTAACTGCAC TTGGAGATAC
     9661 AGTGGAAGTT TCCCCTTTTT GTTCAGGTAA TAGTCAATGT TTAAGTGAAA AAACACAAAA
     9721 TAAAAATGGA TTTTTTACTC AGGTTGTTAA CAACCACACT ATTGTAAACT ATGCTGACAG
     9781 GGGCTCATCT TTAGTAAGAG AAACTAGAAT ATTTGCTGAA AACGAAGCAT ATTCTATTTC
     9841 TTGGAAAGCA GAAACACAAA AACAGGCAGT TTGTAGTCAT AAAATATGGA AGTCTTTCCC
     9901 AAGAACAATT AGAACCACCC ATGAAAGCAG CTATCACTTT GTAGCCAATG AGGTTACTGC
     9961 AACATTTACT ACACCATTGG AAGAAGTTAA CAACTTTACA CAGGACTTTG GTTGCCTCAA
    10021 TGAAACAATT CAAACACTTT TAAAGTCATC CTTAGAAAAA TTAGCTTCAG ATTATGTTAC
    10081 AAATGGCACT GTACAGTATT TTAAAACAGA GGGGGGATTG TATTTGGTTT GGCAGCCTAT
    10141 TGTTCATAAA GAGTTTTATC ACCTTAACAT TTCAAATGAA TCATTAATGT CAGAAGAAAT
    10201 ACCAGTACCC AGTCCAACAC CTTCAACTGA AACTACCACA GTCCGCACTT TACTTAAAAG
    10261 AAGGAGGAGA GAAGTAAACA ATACCACTGA GAGTATCTCA GAAGCTTCAA ATATTGCTAC
    10321 CCCTCAACTT CAATTTGCAT ATGATAAGCT AAAATCCAGT GTAAATGGTA TTTTGGAGGA
    10381 ACTGGCAAAA TCATGGTGCA GAGAACAAGT TAGATCCACT CGGGTTCTTT ATGAGTTAAG
    10441 CAAGATTAAT CCATCAAGTG TAATGAGTGC CATATATGGC CGCCCAGTGG CAGCCTCTTT
    10501 TACTGGGGAT GTATTATCTG TAACTGAATG TTTAGAGGTG GATCAAACTT CCATCAATAT
    10561 TCATAAAAAT CTACGTACCA GAACTCCAAA TGTGTGCTAT ACTAGGCCAC CAGTTACTTT
    10621 TAAGTTTGTG AATAGTTCAG CTTTATTTAC TGGACAACTG GGAACACGAA ATGAAATTTT
    10681 GCTCTCAACT AATATGGTTG AAACATGCAG AGATGCATGT GAGCATTATT TTATTACTGG
    10741 AAATATAACA TATCATTATA AAAACTATGA ATTTGTTAAA ACAATTAACA CCAGTGAAAT
    10801 TAATACTTTG GATACATTTA TTGCATTAAA TGTATCTATG ATTGAAAACA TTGATTTTAA
    10861 AATTGTAGAA TTGTATTCCC AATCTGAAAA ACGCATGTCA AATGTTTTTG ATATTGAAAC
    10921 TGTTTTCAGA GAATATAACT ATTATACTCA AAGGCTAGAT GGAATCAGAG AAGATTTAGA
    10981 CAATACCATT GATTTAAACA GAGATAAATT GGTAAGAGAT ATATCAGACA TGATGGCTGA
    11041 TTTGGGCGGG GTTGGCAAAG TTCTAGTGAA TGCTGCAAGC AGTGTAATTA CAGTTTTTGG
    11101 GTCTATTGTA AGTGGATTTA TAAGCTTTTT TAAAAATCCA CTGGGTGGAA TATTAATTAT
    11161 ATTAATTTTG GTTGGAGTAG TTGTTTTAAT TTTTGTATTA AGAAAAAGAA CTGCAAGTTT
    11221 GGCAGCAGCC CCAATTACTA TGCTAATGCC ACAGGTTGCT AAAGAGGCAG AACATGGAAA
    11281 TATTAAACCA ATGGATGAAG AAAATGTTAA AAGTTTGCTG TTAGGGTTAA AAGAAATGCA
    11341 TGATGCCAGA CAACAGCCTC AAACTCCTTC TGCTTGGCAC AAAATGAAAG ATATGGTGGT
    11401 TAGAAAAAGG CCTGGCTACC AAAAATTGCC CCAGTCATCT ACAGATGAGT CAACTTTGGT
    11461 GTAAAAGTGA TATCTTGTTG GTTTCAATAA AAATTTCACA TCCTGTATTT GTCTCCTGCT
    11521 TTATATATCT TCTTTTTGTA TCATTGCCCT TAGAATCACT ACTGCACAGT GGTCAAGATG
    11581 GATTTCTATA ATCCCTACTT AGTATCAAAA AAAACAAAGC TTTCATCCTC TAAAACCTAC
    11641 CACATCCAGC AGTACCATCG CCTTATTCCA AAGTGCTTTA AAACTCCACA TGTCAAAGGC
    11701 AATTACCAGG TTTCTTTACA ACAGCCACCA CTATATTTTT TTAATGGAAA AAAATGTAAT
    11761 ACTAATATTT CAGCATCAAA CAGGCCTTTA CATAATACTA CAATAGATGA CAGCTTACTA
    11821 ATTTTCCATG TATATGACAT TTTAGAATCT ACATATACTT TAACAAGATG TGAGGATGTG
    11881 CCTTTTAGAC TGCAGTCAGA TATTATTCCA AGTGGAACTG TTTTACACCT TTTGGGAAAA
    11941 ACTTCACTGG GAGTAGATGT GTGTGTTAAT GTTTTTGGGC AAAAAAACTA CTTTTATGTT
    12001 CTTCCCCCAC CAATGGTGGA CATTTATTTC TTAGTGCAAC AAATTTTTAA AGGTAACAAA
    12061 GGGCATGAGT GTCAATATCT TATTAATCAG GAAGAAAAAT ATCCTTTATG CCAGTTTTCT
    12121 ACCTCTAAGT GTTTGGTTTA CAAAATAACC CTTTCATCAA ACATTATGTT GTTTAGCCTT
    12181 TGTGATGCAC TTCAAAGCCA GGGCTGTCAA TTGTTTGAAA GTAATATAGA TACTACCAGA
    12241 AGATTTGTAA TAGACAATGG CTTTTCAACT TTTGGTTGGT ACTCTTGTTC CAGGGCTTCA
    12301 CTAAGGCAAA CCAATAAAGA CTCTAATATG CAATTGGAAT TTGACTGCAG TGTTGATGAA
    12361 TTAACATTTC ATATGGATAA TGCCACATGG CCACCCTATA CTATTATGTC ATTTGATATA
    12421 GAATGTATTG GAGAGAAAGG GTTCCCAGTA GCTTCAAATG AGGATGATGT TATAATTCAA
    12481 ATTTCATGTG TTTTGTGGAC AGTTGGAACA ACAAGTTACA AAAATATTTT GCTTTCACTT
    12541 GGAACATGTG ACCCTATATC TGACACAGAC ATTTATGAAT TTCCATCAGA ATTTGACATG
    12601 TTATACTTTT TTTTGCAAAT GTTAAAAACA TGGAGCATAA CATTTATTAC TGGATATAAT
    12661 ATTTCAAATT TTGATTGGCC ATATATTATT GAAAGGGCAA TAAATTACAA CATTGATACT
    12721 ACTACTTTTA CTAAAATAAA AGAAAGGGCT CTTTTTGAAG TTAAAAAGCC AGTTAATACA
    12781 GGGGCAGGAT TTATGAGGCT GGTGCCAAAA ATTAAAATAT CAGGATTTGT TAACATTGAC
    12841 ATGTATCAGG TGGCCAGAGA AAAACTAAGT TTATCAAACT ATAAACTAAA CACTGTTGCA
    12901 ACACAATGTA TGGGTAGTAA AAAAGATGAT GTATCATATA AGGAAATTCC TCATCTTTTC
    12961 AGGTCTGGTG CTAGTGGTAG GTCCAAAATA GGTAAATATT GTGTTCAGGA TTCTATTTTA
    13021 GTGTTGGATT TATTAAAATA TTTTATGACT CATGTAGAAA TAAGTGAGAT TGCAAAACTA
    13081 GCAAAAATAC CATCTAGAAG GATTTTAACA GACGGTCAAC AAATACGTGT TCAATCCTGT
    13141 CTTTTAGAGG TTGCAAAAAA AGAAAATTTT ATCTTGCCTA CAAATACACA AACTGTTGTA
    13201 GATGGTTATC AAGGAGCTAC AGTTATTGAT CCAATTTCTG GATTTTATAG TACTCCTGTA
    13261 TTAGTGATGG ATTTTGCCAG CCTTTACCCA AGCATCATCC AGGCCCATAA CCTTTGTTAC
    13321 TCAACTATTA TTCCTCACAA CAAATTACAT CAATTTACTA CATTGACTGA AAATGACTAT
    13381 GAAACATTTA CTTTAGCTAA TCAAACTGTA CACTTTGTTA AAAAACATAT TAGAGTTTCT
    13441 TTACTTTCTC AATTATTAAC AGCATGGTTA GCAAAACGAA AAGCCATTAG AGCCCAATTA
    13501 GCCAAAGAAA CTGATCCTAC CATTCAAACA GTGTTGGACA AACAACAACT GGCAATAAAA
    13561 GTTACATGCA ATTCTGTTTA TGGATTTACA GGAACAGCCA ATGGCCTCTT ACCTTGTGTT
    13621 CAAATTGCAG AAACAGTCAC ATTCCAAGGA CGAGCCATGT TGGAAAAATC TAAACAGTAC
    13681 ATTGAATCAC TTACACCTTC CATAATTCAG CAACTAATAA CAGTTCCCAT AACAATTAAC
    13741 CCTTCTGCAA ACTTTAAAGT AATTTATGGG GATACTGACT CTACTTTTGT TTTATGTAAG
    13801 GGATTTGAGT TAAGTCAAGT TCTTTCATTT ATGAATGAAC TGGCTGCACA TATATCCTCT
    13861 AAATTATTCA CCCAGCCCAT TAAATTAGAA GCAGAAAAAA CTTTTGAATG CTTATTACTT
    13921 TTAACTAAAA AAAGATACAT TGGTGTTCTT CCAACTGGAA AAATTATGAT GAAAGGGGTT
    13981 GATTTGGTAA GAAAAACTAT GTGTAAATTT GTTCAGCAGG CAAATACTGA CATGCTAAAT
    14041 TTAGTTTTAA AGGATAAGGA AGTTAGAGAA GCTGCTAGCT TTTTAAGTAA ACAGAACTCA
    14101 AATTATGTAT ATGTTAATGG TATGCCAGCT GGGTTTATGA AGGTTTTTGA CATTCTTAAT
    14161 CAAAGCTATA AAAATCTAAT AGCAAACAAG GTGCCAATTG AACACCTTGT CTTTTCAACG
    14221 GAGCTCAGTA GACCTCTGTC AGACTACAAA ACTGCCAGTT TACCGCATTT GGCTGTTTAT
    14281 AAGAAAATTG TGGAAAGAAA TGGAGAAATT CCACAAATAC ATGATAGAAT TCCTTATGTT
    14341 TACATAGCAA ACACAAATGC ATCTTTAAAG TCTGAAATGG TTGAAGATCC AGAATATGTA
    14401 AAGGCTCAGA ACCTCCAAAT AGCAGTGGCC TTGTATATGG ATAAAACCAT TCATGGTGCA
    14461 GCCAATATTT TACAATGCTT GTTTGGAAAT GATGTAAATA ATGCTGTGAA TATACTGTAT
    14521 GATTTTAGCA GGCTACCTTG TGTAATAGAT TAACAGGGTT ATAAAGTACA AAAATATTTT
    14581 ACTTAATAAA CTAAACTTTA TAAACCAAAT ATGTCATGTT TGATTTATAC TACTTAACCA
    14641 TTCCTTGCCT ATATAACCAA GCCACATTCA CAAAGAAGAT AGACCATTGC TTCGTTCTTA
    14701 AGAGTTATGT TTCAGCTCAC CATGGCTCAA ACTACCATTG AATTTACAGT GGCCAACTGG
    14761 TCAGTAATTA TAGATAAAGG ACTTTTTCAC ATATCTAATA TTAATGTATT ACAGTCCCAA
    14821 GGTAGGGACT GTGACCACCA CATTTTTTAC TTACCTTTTA CACTTGAAGA GCTAATGACC
    14881 AAGTTTGTGA CCTTTGGACT GACAACATCG CTGGACACCT TAGTTCCATT TTCTTATGGA
    14941 ATTCCACTGC TGGTTCAGAC CTGTCACAAA CTCAAACCAT CACAACAAGT GGACATTATC
    15001 CCAAAAATTC TTTTTGAAAA AAACAGGCCA ATTTCTTTTA CTGGGATTTG TAAAGACTCT
    15061 TTAATCCAAG CAAGTACAAT TTCACTTACT ATTTTATTTA TTAATTCCAT TCCTCGCCAA
    15121 TTTATTGCAA TGTATGTTCC TCCAGTTAAG GAAACTGATG CAGCTTCTGT AGACCTGCCA
    15181 ATGTGTGAGT GTAGTGATAA TTACCTATCA TCATCAGTAA AAACTAGGGT ATGGGGACCT
    15241 GCTATACAAA CAAGTAAAAA TGTTTTGTCT ATGCTTTTTA TCAATAGACT ATCTGAAATT
    15301 TGTGCCATAG AAACTATTCG CTTCAATTAT GATTCACATG TATCATCAAA CTTAAAACTT
    15361 AAATATATAG AAATTGATCC TATAGATCAG GATATGTACA AGATCAACTT AACTACCGTG
    15421 GGGCCTTGTC CTTTAGAAGC ACTAACTGAG GTTCAGCTTA TACAATCCCC TGAATCTCCA
    15481 GCAATTATTT TAAGTAAGAT GATGCCATTT CTTTGTATTG GCAGTATATG CTATGGACTT
    15541 TCAATTTACC CAGAAACACC AAAAACTATA AATCCAGGTG AAACCATAAA GTTAAAGATA
    15601 AAAAATGTTT ATAGCCCAGG TGATAACGCA TCTGGAAAGC CAGTATTTAT TATTACTGGA
    15661 ACAGACCCAA TGTTAAAACT TACCACTACA ACCTGGTTCC CAATGGAGGT TCCAATCATG
    15721 GAAATACAAA ATATCTCTAA AAGTGCTAAA ACTGTAGATC AATTTACTCC GTTGGCTATT
    15781 GCAACTCCAC TGCTTTTTGA CTTTAAAGAC TTGTCAGTTG ATAATTCCAC CTATGGTAAG
    15841 TTTTATGATA GGGCCCTTGC TGCCCTCTAC TGGGATGATT GTAAAATTAC AGCAGGTCCT
    15901 GGAGGAATTG TTACTCAACC TATTCCAATG CAGCTTATTC ACCCTTTTCA CCCAAGCCCC
    15961 ATGATTCAAT AAAAACAATA ACATTTATTA AGTTTACTGT CTTTATTATA AATTAAACAT
    16021 TTTTTATTAT TTCCACATTA AGGCCAAGGG GGGCAACTTT AACAGTGGTA TTGTACAAAT
    16081 AACATTTATG TAATATAATT TTCCAGTAAT CAACCAATAT ATAATACCAT ATAAATGCCA
    16141 TAAAAATACA AAAAAAGGGT AGTGTGACAA TAGTCCACCC CAAAGCATTT AAATGGGCAC
    16201 GGTAATTTGT TTTTTCCCAT GTAATATAAG TTACATCAGA CACAGTGGGA TTTTTAGCAA
    16261 AGTACATTTC TGCTGTAAAA AGAACAGCAT ATAGGGTAAG TCCAATCGCC CAAACTAACA
    16321 ACAGCAAGCC AAAAACTGAT ACCCTGACGC CACATTTGTC CTCTTGGTCC AGTCGAGGGC
    16381 AGCGCCAGCG TGATACTGTC TTTAAAACAT TAAATGTAGT TCCACAAGTT GAGCATGAAG
    16441 TCTGGTTAGT TTCTTTTAAA TGTTGCTGTA AGCACCACTC ATGAACACTC CCAAGGCTCG
    16501 GTGAACATTT ACAAAACCCT CTGTATTCAG CTGGGTCTCC ACAAAGCCGG CACAGGTAAG
    16561 TGTTTGTTAA ATCCATGCTT GAGGCACAGC ACAGGAGTGT TTCTTTTTAC CCTCTCCACA
    16621 GCTTTAAAGA GTTCTTACCT GGTCAGTCAT TTAGCTGTCA AAGCTGACTT ACCTTTCTCG
    16681 GTTTCACCCA TCAATCATCA AGTGGTTGTG TAAATGTTCA AAAGCAATGT TTTGTATGCG
    16741 TGGCAACATA CTGACAATTT GATTTACACG TGTTTCAAGT TTCACTGTGT CTACCAAATT
    16801 GTCAATATTT TAACAAACTC TGTATGAGCT GTCAATAATT GTTGGATTTT AAATGAAATG
    16861 ATGAATGGGG TCGCCATGTC ACCGGGAGCC CACTGATTGC TGAGGCTTTT TATAAAATCT
    16921 TGGCAATCAA TGGCCTTCCA CTAACAGAGT GCCAACAGTC CTTTGGGGTT TTAAATGAAA
    16981 TGATGAATGG GGTCGCCATG TCACCGGGAG CCCACTGATT GCTAAGGTTT ATTATAATAT
    17041 CTTGGCAATC AGTGACCTAC CGCTAACAAA GTGCCCACAG TCCTTTGGAG ATTTTTTTAT
    17101 TGATGAAAAG ATGACAAACG TGCAACTATT TTTGTACCCA GTTAATCTCA CTTATTTCTA
    17161 AAGCTGATGA GTGAGCCGCA ATACATGCCT GGAGTGTGAA AAATTATCTG ATTTTAACTA
    17221 CACAGATAAT TCTGCACCTT CTGGCTTGTA TTTTGACTCC ACCGTCTTTA TTCGCGTCAT
    17281 TTAGTGGATT TAACGACCAT ACACGCATTA GGTCACATGG TCAGCTTTTT CCTCCAAAAA
    17341 GTCAAAGAAG CTACCCATGC ACCCTCTTGC ATGTAGCCTT TTCTCACACC ATTCCAAGTC
    17401 TGAAATCCTA AGTCTTGGTT TTAGATCCAC TGGAAAGGGG GTGCAAACTC ACTACTCGGT
    17461 TTCTCTTCTC CATTGTTCAT TCATCTTTCA AACACTTCCC CTTCACGCCT ATACACTTGA
    17521 CTTTGCACCC GCCCCGCCCC CTAACCCACC CCCAGCCACC AGTTTTGTTT TTCCAGTTGT
    17581 AAGGTCCACC ATCAGCGGGT TTCCTGTTTT AGGGGAACCA CTCTTGTGAA ACTTAGACTG
    17641 GATGTCACTT TCACAAAAGA GTTCCCGCTC AACAAAGAAA CCCAAGGTCG TCCATTGGCT
    17701 TCTCTATATT CCACTGTCAG GTTGACACTC CACACCACGG ACCCCCAGTA ACTGTTGCCC
    17761 GCTTTCTATT GAGCGGAGCA GCAGGTACTG TAGTGTTCGT AGTTAGGATT AGCCACAGAG
    17821 GACAGTTACC CGCGTGGATT TCACCGAGCA ACACTTCCAA CTACAAAGTA ACTTTTCTTC
    17881 TCATCTTTAT TCCTTGAGGA ATTGTGCGGG TTTTTCTGAC TGAACCAAAC CTCGCCACCT
    17941 GTCAACTTTG CCGCAGGGTA CAGTGGCGAG CTCCGTCCTA TGCTCACCCA ATCAGTTTCG
    18001 GTTCTTTTTG TCTCTTCCTC TTTCACGCTT GATCAGTGTC CGCAAAAAAT TCATTTGACA
    18061 GAATTAAACC AGATTCTAAA AAATGTTCTT AGTGAAAAGT CACCAGACAG CTCGAGAGAC
    18121 TTTCGCTCCG CTGAGTTTCT AAATTCTCAC CGAATGCTAA GGCTCTCCAA CCCGGCTGGT
    18181 GAATTAACAT TATGTTTCAA TAATCATGTA GAAGATTCCC ACTAGAATTC CTTTCCAAAA
    18241 TTAAAAGGCC TTAACCCGCG CAACAACGCA CTTAAACCCC CAAAGGGGCC CCACTCCCAC
    18301 AAAAAACTCA TCGCGGCACC GTGATGCGGC CTGTTGGTTG CAAAGGTTTC CATCCTTCCC
    18361 CAAAGCCTGA ATTCATTACC GAGGCTTAAG GGGAGAGATG TTAACCTCAG CAATCGAAAC
    18421 ACTTTTTCAC GGGTCAGTCA TAATCCACTC TTTACCCCTT CACCCCCTCA GTCCTCCAAG
    18481 TTCACCCCCG CCCCTTCCAA GTATCACAAA AAAACGCTTC TATATTCTTC CCCCAAAGGG
    18541 ATGAAGATTG GCCTTAAACT TTCAGTTTTC ATGGCCTTAT CTGACCTTCC TTCACTCCCC
    18601 CCCCCTCCCC AGCAACGCCT TACGCGTCCT TTCGGGTGCT CAGTGGCCGT CTGAGCCAGC
    18661 TTCCTCCAAT TTTGGGGTTT TAACCTGGTT GTGACGTCAT CTTTTCGCGC CGCCAGAAAA
    18721 CGCAGTCCGC GCGCCACCGT GTGGTACTAC TGAAATACAA CAGCAGTTGA AAAACGTCTT
    18781 TTTTCCACTC GTGTTTTGGT CCCGCAAATG CAAGCCCACG CAAACAAAAC TTTCACTTAT
    18841 CGAATTATTG ACAAGCAATT ATGTTGGGAA TGGCTTATCA ATCAATTTCA TGCACCGCTC
    18901 GTACACGGCA CGCCATTGGT CGAAATACAA GTCCATCATA ATACTGTAAT CTAATTGGTT
    18961 AATTCATTGG CCAATCAGAC ACTGAGATCT GTTCTCAAGA ACCCTATATA TACTATATAG
    19021 TTGTGGCATA AGTTGGAAAA CCATTAGGAG GGTGTGGCCC ATAAAGGGAA TACACTACTG
    19081 GGAATAACCA GCCTGGAATT ATTGGTTTAA TATTTGCAAA TAATAAATTG TTTAATTCTC
    19141 GCACTGTTAC ACATTAAAGA AAAGCTAGTA GGTTATAAAC CTATAGTATA TTACTTGTTG
    19201 TAAATTGCCT GGCAGGTAAA CTATTTACTG TTATCTGATT TTTTGTGGCC TGGGTAACCT
    19261 ACTATAAAGT AGTGTGTTTT CAGTGCCCAT ATGAATCATA AGTGGGCGGA GTTTGTTTGC
    19321 TTGGGGATGT ATAAATAGAT CACAGAAGCA ATGCTCGTCG CAGTCGCCGG TGGCTGCCCT
    19381 AGAGGGTAGA ATGGTTTAGG ATTTCGCTGT TGGTATTGGG GTTGGCTACT GCGTCGCATT
    19441 GTGGAGGCTT TTGGGGTTCA TTGGGGTTTG AAACAGGTTT CAATAAACAC ATCTTAAATT
    19501 TATTTTTGTG GTTTTGTGGT TTGTGGCACA CGGGTTACGG GAAAATTAAT GTTGTGGTAA
    19561 ACTTCAAAGG GGTATATGAA TTTAAACTTA CCTATGATGC ATTTTACAAC TTACTATGGT
    19621 AAATAAACTC AGGAACTCAT AGATACTATT AGAAATATTC AGTTGCTATT TTCAAAAAGT
    19681 CCAGTCTTAC CTATAACATT GTAAGCAAGA TTTTACTTTT GTGTGAAAAT TGATCTTGAT
    19741 TTGCTGGTAG GCAATGTAGG ACAGAGAATG GTATATTGGG TTTATTAAGT ATAACATAGT
    19801 TTGGTTTTAA ATATTGATTT TATGCCCAGT AATTCAAATT TAACAAGCCT TAGGTTTTTT
    19861 TAAAATGATC TAACATTAAA CAAAATATTT TTAAATTATG TGTGAATTAT ATTAATCTTA
    19921 TTTTTATGGT ATTGTGTTTA AACTAAACTT ATTTTGAAAC CAAAAGTCAG TAAATTTAAA
    19981 AATAAAACGT GACAACTGAA TAAAGGTGAA ACTGTGAAAC CCAAACCATG TATAGGTTAT
    20041 GTAGTGGCAC AGATTACCCC CATGTTACAA ACAAATATAC ATAAATTTGT TATTTAAATG
    20101 TTTTTATTTT ATTAGTTCAT CACAAAACAT TTTTTGCAGT TGAGTTATAC TTTCTGGTTT
    20161 TAGTGATGCT TCTACATTTT CTGTTGGTTG ACATCCGTCT GGTTTAGTTT CTAAAACATC
    20221 TGATGATACT GGTGTGTGGG TAATTGGCTG TGGAGCTGGC TGTGGTGCAG AAGACATTGA
    20281 TGTAGTTGGT GGTATGGTAG GTACCAGGGG CTGAAAGTTT GGCTGCTGAT AAAAAATATT
    20341 AGGGTTATAT GGATTGTACA TTACTGGCAA CTGTTGTTTA GGCTGAAAAG AAACTGGTGG
    20401 GTGGTTGGCA CTTGAAACAG CTCCCTGTTT CAAGTCTTTA ATTTCAGTTT GAAGTTCAGA
    20461 CACATTTTTT GAAAGGGACA TTAAATCCCT GTAAAGGTTT GCAGTTTCTC CAGGAAATAA
    20521 AACAAGTTCA TCATCATCTC TTTTTCTTTT ACCTGGCCTA AATACCTGAG AATTTGGCAT
    20581 ATATCCATAG GCCATTGAAT ACAAGTCTGC AGAACTGGAA ACAGGAGGAA AGTTGTATCC
    20641 AGGTGAGTAA AAAACAGGTA GGGGTGGGTG GTTAGGATAT GGGTGATGTT GTGAAATTCC
    20701 TGATTGAATT GGCATTAATG TAGTTCCATG TGGCTGTCCT TGTCCTGGCA AACATGACAT
    20761 ATATGGAAAG GTATATTGAG TATTAGGAGC AAAGGCATGT TGCTGACAAC TAGCAGATTG
    20821 AAGAGGTTGA TTTTGTTGAA TATTGTTTTG CAGTAAAGTC ATAAAAGTTG TTTTTGGGAC
    20881 ACTGATAAGT TCTTCAGTTG GGGTGGTGGT GGCTCCTGTA GTCTGCATAT TTGATAAGTT
    20941 AAGGTCTGTG CTACTAAAGG CCTTATGGGG AGTTGTGCTG GCCTTTAAAT ATGTTTCTGG
    21001 CTGGATGGCA GCTACACCTT TATCCATGCG TAAAAGAGAT AATCTATCTC TTATAAACCC
    21061 AGAATCTATA GCCTTAGCCA TTAGGGTTTC CAAATCCACT TGAAATTTTG GTTCTGGTAA
    21121 CTGTAAAAGA TTGTAATGTT TGCCTTTTTC AATAATATTG CTTTTTTCTT GTGGTGTTAG
    21181 TGAATCAAAT TTTGAAATAA CCCAAGGGAG TTCATAGCCA TAGATTGAAA TAGTACCTCT
    21241 TCTGCGGCCT AGGGCACATA GGGATACATG TTGAAACAAG TTTGTAACCA CAGCCTGTGT
    21301 ATTATGGCCT GGGTGTAGAG AGGAAAGTGA AAGGGCAGGG AACCATGTAT GCAGCATGTC
    21361 CAAAATTGGG TCTGTTGGTA ATGCTGGGTG GTCAATATGG GCAGTTTGAG ATTTATCAAA
    21421 GAGTTTAGTA AGTAAATGAA TAAAGGTTTT GCTAGATATG ACACTTACTG AAAATAACCC
    21481 TTTAGAGACT TGAAATAAAT CTAAAGTCCA TCCTACTTCA GCCACTGGTA GATGTTCCAA
    21541 AGTTAGGGGT AGGGGATGTG AGATTGGCAG AGCCTGGCGC ACCTGTTCAA CATTCATAAT
    21601 TAGTTCTCTT TCTATTTTGG GATAGTCTAC AACGTCCACA AAGCCAGCAG CAAAAATCAG
    21661 CATGTCTTCA GCCATTTTGG GTATGTTCGT TTCCAAGGGA AAACCTATGA GCTTGGGTTT
    21721 AGAAAACCTT ATGTGGAAGC TTTTGGAGGC AAGGCCACTT AATACTCTAT CATCACATGA
    21781 GCTTAGATAT CTTCATTTGT TGTTATGTAA AATGTATGAT TTAATTCTTA ATGTTTATCT
    21841 TTTACGGGAA GCTTTAGCCA ATACTGGAAA TAGAGATTTT ATGGTACTTG GGCGCAAGGT
    21901 GCCAATAGAA TACTGGAAAA TATTGTGGGA TGTATGTTTA AAATGTGGGT GTAATAAGCA
    21961 AGATATTTTA AATGAAGAAA GAAGTTGTGC TCTGTGGTAT CATTTAGTTG GTAATCCCTC
    22021 AAAGCTTGAA AAATTAGTGC AACACATTTT TCAGCGTTTT GGAATTAAGC ATTTTGTTTT
    22081 GATTGATCAC AGAAATCTTA AAGATGGTAA TTTTTTATAT AATTTAGGTA GTGTGTTACC
    22141 ATCCAGGCTT CTTATGGTAA TTGGGTTTTG TTTAGTGTTT TGGGGTAGAG AAAAAGAAGA
    22201 AACATGGGTC AGATTTTTTG TTACACATAT TTTTATTGTT TTTTTATTAA TATCAGGACA
    22261 TTTACATCTT AGTAAAGATA TTATTACAAA AAATATGGAA TTTGATTTTA GGGGTATCAT
    22321 TTATACAATT TTAAAAGATA TTCACATGTG TAGGGGAACC CCACCACGCA TTGGCTGGGA
    22381 CTTAACTCAA ATTGAAGGCA CTGATTACTT ATTTTTATTC AATAATGATG TAATATTTTG
    22441 AAAGGAAAAT GTGTTATGAA ACCACTGCAA CACTTACTGG TAAAAATCCC AAACAAATAA
    22501 AATAAATTTT ATCATAATCA TCTAAACCAC CAAACTGTGT CTTTATTATA TCTGATGCTA
    22561 ATAAAAGTGG ATTTGTCCTA TTTAGTATGA CTCCCAGGCC ATCTTCAATT GTTAGTCTAA
    22621 ACTGAGTTTT TGCCTGAAGC AAAAGAGCAG TGTCTTTAAG CATATACTGT TGGCTAATAA
    22681 TATCTAAAAG CCCACGAAAC CTATGTGTTG TTAAATTAAT AAAATGACTA GCTGGTTCTA
    22741 ATGATTTGTG TTCTTTGCTT TCTAGTGCCA ATAAAACAAT GCCTGGACAA AGTGAAGATA
    22801 TGGGGGTTAA TGGGTTGTGT AATAGTGTTG GTATTACATA ATGATTTAAA AAAAATGATA
    22861 AAAGATATCC CTTTTGAAAC CCTCCAGTAG GTTCTTTAAA GGTAGGCTTT TGAAATCTGG
    22921 CTCCTAAAAG AGAATGTAAA TTTAATCTTC TGGTTGTTGC CTGTCCAATA TGGGCTGTTT
    22981 CTAATACAAT GTATGTTAGG ATTAAAAACT CCAGGGCCTT TATGCCCACT TTTAGATTCC
    23041 ATTGAAAGTG TGAAAATGGA GGAATGTTAA GTGAAAAAAT GTTGCTTGTA ATAATATAAA
    23101 TTAAATCACC CGTAATATCC TGTGTAGTTG TATCTGTTTT GTTGTTATTT ACAAGCTGTC
    23161 TTTTTTTAAG CAGCTGATAT ACTTTATGAT TGTGAAAAAA TTGTGGCCAG TAGGCAGTTG
    23221 CCTTGTTTGG GGGAGCAAGT GATTCTTTAT AAGATAAATT TGGGTATGAA AAGTCAAATG
    23281 TTCCACCTAC CTCCACATTT TTTAAATCAT CAATAAATAT TTTAAGTTTT AAGGATAGGT
    23341 TTTCAAGTAA TTGGTCATAA GTTTGTGGTG GAGCTGTTTT TGTAATTTGG CAATAATGGG
    23401 CATTTAAAAT ACACAAGGCA GCATTGGTAT CTGTTAAATG TCTAATATCA GAAAAAAAAT
    23461 CTTCTGTTGA TGTTAAAATA CATTCCATAA TGGCTTTCAT GAGCTTGGCT GATGTGGAGC
    23521 CTTGAAAGTT ATCACTCCCT CTAAGCTCTT TTGGAAATAT GCTTCTTTGC ATGGCAACAT
    23581 TGGTAATATT AGTATACCAT GGACCATATG ATGGGAGCCA CTGGTTTCTA TGGATGTACA
    23641 AACTTTCAAT TAATTCCTTG CGGAAATCTT TGGAAATGTT AAAACTGGGG TCATTTGGCA
    23701 CTATGGTGAT GGAGTATGAT ATTGGCTCAT TATGGGAACT AGAAATTGAA GAACTTGGTT
    23761 GGTCAGTTTT AGTGGCTGGC TGTTGAACAG TTAGTACTTG TGCTAATTCT GTTACATGTT
    23821 TTAGGTCTTC TAATATTTCC TGCTCCCTTA CAGAATGAGT TTTTACTAGA TGATCTAATT
    23881 CCAAGGCAAT AAGTCTTTTT TTTATTGTTG TGGCATTTTC TTTTGCGGTG GATTCCCTGT
    23941 AAAGGCGCGC AGTTGTTTTC AGTTGATTGA CAGCTGTTGC TGGAACTATT AATATATTGT
    24001 TTGGGTTTGG TGCCCAGAAT GTAATGTTTT GAACTTTGTT GGGGCTTGGT AACTGTAAGT
    24061 TTAGTCCTCT TAAAATTGAC ATCTTCCAAG GCACTAAAAT ATGTTAAAAG TCTGTCTGTG
    24121 TTTGTATGTA TTAGATTTAT TGTAAAGTTT GGTCTTTCAC AATGAATTGT TTTTAATGTT
    24181 TTTTGGCTTT TAAATATAAG ATATGGGTGA ATCAACCACG GTGTTCGCCC AGATGGGATG
    24241 TTGGTTCCTA TATATTTGAT AGAGTCTGCC AGTTGTTGCA GACCTTGAAG TCTTTGACTG
    24301 CGGCGAATCT CGCTGTATAC ATCTACCCTG TCAGAGCTAC AAGTTTTAAA CTCAATTATA
    24361 TAAATATTTC TAGTGTCTCC ATACTGGGTC AATAGAACAC TATCAGCTAT TCTATTACCA
    24421 AGTGTTACCT CAAAGAAGAT TTTAAATGTG GTTTTTGAGT GAGCCACATC TTTAATTCCT
    24481 AAAAAGGTTA AAAGAGCACC TGCAGATTTA TATTTTACCA TTTTTTTATA GGCAGCCAAG
    24541 TGTGCTCTAT TACCAGCTGC TTTTCGTTTT GGTGGTAACT TAGATAAGCA GTGTTTTACT
    24601 TGATTAAACA TGGCAGAGGG TGGCAAGGCT CCAAAATACC CTATTGGATT AGATGACAGT
    24661 ACTGATTCAG ACACTGCAAG CAGTGAATCT TCTGGTTCTA GTGATGAGTC ACTGGAAGCT
    24721 TCTCAATTAG AGTACAATAA AAGAGCTACT TTGCCAGCTG GATATGCAAA TTATGATGTG
    24781 CCCAGACCTC CAAGTATAGC AGGACCTAGC AAACTAGATC CACGGTTGAC ATTACAAGAA
    24841 ATTGTGTGTC CACCATCTAA GAACTGTTGT AGCATTACAC GCCCTCTCTA TAATAGTGAG
    24901 GCTTTTCTTT TTTCATCCCA TCCACCTGAG AGTGAATATG TGGATATGGG AATGGATTTT
    24961 GAAAAACTTA ACTTTGGCAG TGTGACTGTT AACCCTGAGG CTCTTAATAG GCCATTAACT
    25021 AAGGGAAAGT TATGGTTTAA AAGGTCATCC AGTGGTGGAG ATGGAAGTAC TAAACCAAAA
    25081 ACTAAAATGG GGGTATCTCA GGACTTAAAA TCAAGGGTAT CTGGATTAGG ACAAAGGTTG
    25141 CCAAGTATGA AAAAATTGAG TGGTAGTGTG ATGAACCTTT TAAACTTAAG AGACACCCAA
    25201 ACCCCTAAAA TGCCAGATAA TGATAGCAGT GATGAAGATG AATCTTTTAA CCCGCAAGGA
    25261 ATTACCTTTT TGTCATCTTC AAGTGTTCCA CTATATAGAG AAACATATTT TGTTTTTTTG
    25321 GAAGGAGTAA TGGGTGTTGG GAAGTCAACA CTTCTCAACA AGGCTGGAGC TGTGTTTGGG
    25381 GATGAAAATA TTGTAGTGTT TCCAGAAAGT CTTGACTTTT GGAGTAAAGT GTACACTGAT
    25441 TGCCATCAGG GAATTTATAA GTGCCTTTCA TCCAAAAAAA GTAGAAAATG TTGTGCAAAA
    25501 GTATTTTCTC ATCAGGTTAA ATTTCATTGC CCATTAAAGG CAATTGCCAG AGCAACAGCC
    25561 AGGCACGTTA ATGGATCAAA TACTCCAGTA ACTAAAGGAG TACAATGGTG TATACATGAC
    25621 AGGCATCAGC TTTCAGCAAG TGTTGTGTTT CCACTCATGT TTGTAAGAAA TAGATATTTG
    25681 ACAGAGGAAC AGTTTTTGTT TTTGCTGTCT ATGTTTCAAC CTAACCTTGG TGATATAATT
    25741 GTTTTTGTTA CATTGGATGC AGAGGATGCT GTAAAACGGA TTCGCAGAAG AGGAAGGGTA
    25801 AATGAAGGTA AAATAACTCA AGCCTATATT GAGGAGCTTA ACAGGTGTTT TAGGGCAGTG
    25861 TACAATGCTT GGGTCTTACT TAAACATTTA TCTGTTTCAG AAGTTCTTAA ACTCCTAATT
    25921 ACAACATGCT CTGTTGGACA GTATTGTATG ATAAATAATA TTTTACCAGG TAAGGAACAA
    25981 ACAGTTCAGG AAACATTTAA TGATAGTTTG TTTAGTGATT TAAAAAGTAT TATTAGACCA
    26041 TATAGACATA ATGCTGTTGT GCTAGAATTA TGTCATGAGT TTTGTAGCAA CCTAAAGAAA
    26101 ATATATTGTG TGCAGCACGA CGCTGGTGAA TATAAGAATG ATACTTGTGG TCTTTGGGCT
    26161 GCAATCTACA TGAACTTAAA GAGGAGGTCA TCTATTAAAC CGCGTGTTGC TGACTTCGCT
    26221 GGACTTCGAG CACTTTCTAA ACAGCATGGC GCCAAATACT AGTGTTGTAC TAAAGGTGTT
    26281 CCATATATGT TTTGTAGTGT GTTTACTATT GGACATTTCT GATTGTAAAA AACGTTCTTA
    26341 CCGGGCCCTT GTAGAACCAC ATAAAAAAAA GCCATTGGAG TTGGTAAGAG AAGCTGTACA
    26401 AAATACAGTT ATTACAACAA TAGAGTTTGA TGGACTGACT GATAAATACA TTTTTAACTG
    26461 GACAAGAATT GTTGAGAAAT TGGGAGAGGG TACTGTGGCA AGATGGTACG CTGAAGCTGG
    26521 GAGTTTTACT GAATCTTTAG AACAAACATT TGCTAAATTT GAAGGTGCAT TTAAGGCATC
    26581 AAACACAGCC AATGTTAATG TGTCTGTAGT GCAGGAATGC AGTGCTTCCG CCCATAAAAT
    26641 GACTGTTTTT AATCTTAGCA ATGGTGACCT TAAAATGTTG CCTGGCTATA CTGGAAACTT
    26701 TGGAATTACC ACTGCCCCCA TATGGAATGA AATACTAAGC ACAGCTACCA AAATATCTAC
    26761 CACCCATCAG TCTCCATTTT TTAGTGACCA AGTTGCATTA ACAGTATGGA AATTTGAAAA
    26821 TTTTAGGGAT ATTTCATTGG CTGGCTATGC TTCTAAGGAT TATGTAAATG TTGATATTGA
    26881 TGGAAAAGAT GGAAGCGCTA CTATTTTGTT TGGACTAACT GGCAAATTAC CTCCTTTAAA
    26941 AGGATTTCTT GGATACTCTA GAACTACTGT GGTGAGTGGG GGGTTATATA GCTTGGCTGT
    27001 TATCGCACCC AATGGTGAGA AAGGTTTACC CTCACTGTTT AAGTTAAACT TTACTAAATT
    27061 ATTTATGGAT TTAACTTTGC CATTATCTCA GCAAATTTTA AATGCCCAAA ACTTAATTTG
    27121 GACCATTGAA ATTAAATCTC AATGTCATAA CAATATAAGT ATAAACACTG CAGTTGAAAT
    27181 GTTCATTAAG ACAGCAGTAG CTCATTTTTT TACTTTAAAT GAGTTTTTAC CACAATCAAT
    27241 ACATGCTGGA TGCATTATGC AGAAATTTTC TGAGTTAACA ATGCTCCAGG ATATGATAAG
    27301 TGTATGCCTT AATATGCAAA CTGACTTTAA AGAGCCATTA CTAATTAAAG TAGCAACTCA
    27361 GCAGGCTAAT CAAATTCCTT TTAAAATGCT TGGTAAACTG TCAGATCATG ACATTGATGC
    27421 ATTAATGGCA ATGCTTGCAA TGAGTCAATC TATTAATGTT AGTGATGCAG TAATTTTTGG
    27481 ATTTGAAAAC TTTTTTAAAA AAATGTATGT TAGATACACT GAAACATATA GTTTAACTCA
    27541 GAATGACAGA AAAAGTTTGT TTTGGTTTTA TACATTGTTA CAATCTATAG AAATGGAAGC
    27601 AAGACCTAGG GCAGCTAAAC TACTACTAAC ATCATACCTG TTAGCAACTT CAATGTGTAA
    27661 CAATTTAGAA ATTGCAAATC TTGTGGATTC ATTTTCACAT AAGGTTATTG GAATATATGA
    27721 AACATTTTCT CCATGTTATC TTAGTATGAG ATATGACTTT ACACCAGATA AGTTAAAGAC
    27781 AGATGTTCCA CAGACATCTG AAATGACTAG TGAATCTGCA TCCTTTGGAA TTTATGGGTT
    27841 TATGAAAGCA TTGCAAACTT TGCATTTAAC AAGTGTGTCA TTGTTGCCAG GATTAAACTG
    27901 TTCTCATGTT TCATCTAAGG ATATTATTTT AGGCATTCCA CTTACACATG TGACATATCT
    27961 TCTTAGTTCA AATCCCATTT CAGGCACAAC ATCTTATGAT ATTGTGGAAG TTTTTCTCAA
    28021 AAGTACTCTT TCTATTTCTG TAATTAAACC AGACTGTACA CCATTGGTTG AGGGAAAACA
    28081 ACATTTAAAA ATCCCTGTGG TATACAACAT ATCTAAACCT GGCCTAAGTT GTCCATTTTG
    28141 TGAATCTGTT ATTTTAAGCT ATGATGAAAG CCAAGGATTT CAATCAATGA TGTATGTTTT
    28201 AAACCATCAA GTACAAAAAA ACTTATTTTT AGATAATTCA CCATTTTTTG CTAATGATAA
    28261 TCTACACATT CATTATCTTT GGCTTCAAAG CAATGGAACT GTTGTGGAAA TAAGGGGAAC
    28321 ATACAGACGC AGAATCAATG GATTTGTTTT ACTTGGTTTA ATTATTTGTA TATTTGCAAG
    28381 TTTGATTTAT GTTGGCTACA AAATGTTATC ATTATTTTTA AGCAGTCAAT AAAGAATATA
    28441 TTTTTAATTT AGTTCTATCT GCTTCATTGT TTATTGGCAT GTATTTTTTC ATATATTGTA
    28501 AAACTTGTGA TAATGGGTGT CCCTTGCCAA TAAGTTCCAA TATTCCTCCA GCAAAATTTG
    28561 CAGCATTTTG TCCATCCTTT GGGGGAAAAA GTAAAAAGAA TTTCTCGACC GTGGTTAGTG
    28621 TTTGTTCAGA AATATTTCCT CTAGCTACAA AGCATGTAAA CGTGTGATTT ATGATGCTGG
    28681 TTAAGCAAAA AACTGCATCT TCTGCACGTT GTTTAAGAAG GTGTAATACA GAGACAAAAT
    28741 CATCCTTTTG AGTTTGTGAT ACATGTACAG ATGACAAATC ATACACTTGA AAAAATTGAG
    28801 CTAAAAAATG GTCTAAGCCC ATCTGACATA AAAGAACATG TTTTAAGTAT AATCTTTGGG
    28861 CAAGTGTCAT GGGTTTATCT ATCAATAAAT TTGAACATTG GGATCTACTC ATAACCCTAA
    28921 TGGTATTAAC TGCAGACTGG CATGGAATAC ATTTTCGAAC CCCTTGACTC ATTGCTATAA
    28981 ACAGGGCAGC ACATTCATCT ATTGATGGCT TAAAGGTTGA ATCAAAACTA GAATTACACT
    29041 CTTGAGTATT GCTTTTGGAT GCATGTGTGT CTTTATTTAA AGTTTGACCT TTAAAAGTAT
    29101 GTGCAGGTGG TGATCCTTTA TTAAATTCAA CACTAATATT TTTGTGTTCA TTAATTACCA
    29161 CCTTTCTAAT GTGGTCAGTT AGAACAAAAG GTACTTTTAT TTCATCTGAT ATTGGCTTCA
    29221 TACTCATGAT ATCATTTGCT GTGCAGACCA TAAGGGTACA TGACACCTTT ATGGGTGCAT
    29281 CATTAATTTC ATCACCACGT ATAATAGGAG TAGAGAGAAT ATAAACATTT GTTTTTGTTT
    29341 TATAGCCAAA TATAAGTCTA CTTGTAACTG CATATGGGTA AGGAGAAACT ATCATTCTAA
    29401 GTAATGAAAT GCTGGGCCTG GTAGAAGAAA ACAGAGGCAA GTGAAGATAT TGGGGGTAAT
    29461 CAGAATATTT TTGTAAAATC AAAGGTAATG GAACATTTGG TGTTTGTAGT CCTAATAAAG
    29521 AACTTAAGGC CTGGGAATGA AGCACATGAA ATACATATCT ATCTTCTCCA ATGGGCAGTA
    29581 ATCCATAGTT TATTTCCAGT GGGTCAATAA ATTCCATGAA TGGGGGGTTA GTTATGGTGT
    29641 AATTTGTATT TTAATCCAAG CTTCCTTTTA CTGTGTTTAA TAATGTTTTT TTTGTATTTT
    29701 AAATGAACTC CAGTGTTTTG AGTAAATGAT AAAAAATTAG AATTTCTCCC CAGCTCATCC
    29761 AACCTGCTCC TCTTGTTATT ATGGAGTATT TTGGGTATAA GGTTACACTT TTTATAGCCT
    29821 AGAAGAGCAC ATTCATGCTT GCTTTTAGTA TGACAAACAA TGTGCTTTGA AAAATCCAAA
    29881 TATCCTTCCA AAACCAGGTG TTTTATTGTT TTAACATTAA GTCTCATAAA TGAACAACAT
    29941 TCTATCAAAC ACTCAATAAA TCTTTTATGA AGAGTTTGAA TTTGACTTTT ATTTCTTGTT
    30001 TCTAAAGTAG TAAAAATAGA ATTTTTAATA AAATTAATTT TAGCTTGTGG GTTGGTAATG
    30061 ATAGGCAAAA CCTCACTTTG TATGTGACTA ACTAATAAGC CACCATGTAC TTTAGAAATA
    30121 TTTGCAGTTG CTGCCTTAAA CCAAGATACA TTAAATCCAT GTTTGCTTGA CACTACAGAT
    30181 GGGAAATTAG TTGTCCAAAA AACATCCTTC CTATTGTTTC TTACACTATT TTGAGTTTCT
    30241 AGCCCGTGTA AATCTAATGT TGAGTTCCAA TTGGCTATTG AAACTGGAAG TATGTTTTTG
    30301 ACTGGCAGTA AGCAGCAAAG ATTGCCCATT GCAAACAAAA AATTTAATAC TCCTCCATTA
    30361 ATGTTTACAT TAATAGCTGC ACCTGAGTAA ATATTATCTG AGTAAAATAA ACTAATGGTA
    30421 TGTGAAGGTT CTTTAAATGA AAACTTTTTT ATTACAAAGT TATTAGTAAT TCTAGGTACA
    30481 TTAGAAATTA ATTGGTACCT TTTTTTTACT TTAAAGCACT GTATTTTTGT GTTAATAACC
    30541 ATATTGGTGT TAAAAATAGT TATTTTAAAA TTGTTTACAC TCAAATGTTT ATCCTGTGTG
    30601 TATGAGTCTA AAATTGATGT TGTGTTACTT ATTTGGCCAG CTAATAACTT TTGAGTGTTT
    30661 AATGTCATGT TTATTTTTCT ATCCTTGGGT ACAAGATCAA TTTTTTTAAA TGTGGAAACC
    30721 AAAATATCAG ATACCCCTAT ATTTCTATGT ATGGAATTTA TTTCACTTAA TTTATTATTT
    30781 GTTTTAATGA TTGCTAAAGG GTTAAGTAAA CATGCTGCTA TTCTATATAT AGGGCATTGT
    30841 ACAGGAAATA TTGCCCAGGT ATTACAAGAG TTAATAAAAA CTGTTAAAGG TTTTCCTTGT
    30901 GGATTTTTTT TTGTTAAAAT AACTTCATAA CTAATGTAAA GATTTAAAGA TGTTAAGATT
    30961 TTAACCAACT CTGTATCATC TACAGTGATG TCTGTCCAGT GTGATTGTTG ACAGAGCCAT
    31021 ATAAAAGTGG ACTGGTGCCG TTCACTGTTT TCTAAAATTT TACTGTACAA ATTTTTACTA
    31081 TATTCTTTGT TTAAAAATTG ATTTAAAAAT GTCAATAAGC TAAATTTTAA AAGGTTATGA
    31141 TTGGAAATTT TATTACATGT TGGAAATAAA AGAACTTTGT TAAAATTTAC ATTAAAAAGC
    31201 TTTTCATAGT TAATTTTACA AATTTTGGCC AAGTTTGGGT CTAAAATAGA CATAAATCCT
    31261 GCAAAACAAT CATCAATGTC CTGTGAACAT AAGTATCTGC AAATAATTTT AAACATAAAT
    31321 TTGTAGTTTA TAAGGTGGCT TGACAAATTT GGTATATAAA GTAGTCTAAC TTGTCTTAAA
    31381 CCAGTGTGGT TAAATTGTGT ATCAGTGACT TCATAGCTAT ATATAATTGG TAAATACATA
    31441 TGTGTATTAA CATTGGAGAC TCTGTAGGTG TTGTTTTCTA TTATTAAACC AATACCCTGG
    31501 TAGTTTTGCC CACGGTGTCC AGTCCATCTG TTATTTAAGC AGGTGAAGGG ATATAGTTGC
    31561 TGGCCTAGTA ACAGCCTTCT TAGAGCTCTA CTGACACAGA AAACAGTTTC TGTGCTAAGA
    31621 ATTTCATCTA AAAGCTCCAA ACTTACAGTT TTTTGGTATA TGTTGGTTGC AAGTACATGA
    31681 AATAATTGCA AGCTGAATTG TTCATCACCA GTTTCTATAT TACAGCTATT TTTTAGAAAG
    31741 AGTGGTGGTG CCAGAAACAT TGAAAGCTGT AAATCGTGTG CCATGGAGCA GCTACAGCTT
    31801 GAAAACAGAC CTTATCCCTA TTTGGTAACA GATGCCAACC TGCTTAAGCA GGTAAAACAA
    31861 AGTGCTGCAG AGGGTCTTTT TAAAAGCTTT CAATTGCTTG TTGGGAAGGA TGTAAGAGAA
    31921 GGAAATGTAA GATTTGAAGC TTTACTTGGA GTATACACTA ATGCCATCCA ATTTGTTAAG
    31981 CTACTGGAAA CTTCTTTAGC AGTTTCATGT ATTAATACAG AATTTAAAGA TTTAAAAAGA
    32041 ATGGTGGATG GAAAAATTCA GTTTAAAATA TCTGTGCCTA CTATTGCATA TGGTGATGGA
    32101 AGGCGGCCAA ATAAACAAAA GCAATATATT ATTATGAAGT CATGTAATAA ACACAATATT
    32161 GCTGCAGAAA TTGAACTCTC AACTATGGAC TTAGAGATTT TATTTACTGA AAGAGAAACT
    32221 ATGTTGGATT TTACTGAATA TATGGGGGCG CTTAAAACAG TAACATCTTC CTTGCATTTT
    32281 GGTGTTGATG CCCTTGAAAG GGGACTTATT GATACAGTGT TAAATGTAAA ACTTAGACAT
    32341 GCACCACCAA CATTTATTTT AAAAACACTT ACAGATCCAA CATTTACTGA AAGGGGGCTT
    32401 AAAAAGGGTA TTAAATCAGA TTTGCTTTCA ATGTTTAAAA ATCATTTATT GGAAAATTCA
    32461 TTTTTTCTTG ATAGAGCAGA AGGGTTGCCT CGATCTAAAC AATATGTTTT AACTATGTTA
    32521 TCTGATATGA TAGGAGCAAC ATGTGGAGAT ACTGTGTTTA AGGGGAACAT AACATACTCA
    32581 ACTGCTTCTG GGGAGCCAAT TTCTGGGGTC TTGGAAACCA CAGACAATGT GCTTAGAAAA
    32641 CTTTTAAATA TTTTAGGTGA AACTGAGTCT TCAATTTATG GTCCTGCTGC ATATGCATCA
    32701 TATGTTGTAA GGGGTGAAAA TCTTGTAACT GCTTTAAGCT ATGGTAAGGT GATGAGAAAT
    32761 TTTGATCATT TTATGGCAAG ATTAGTAGAA GGCCCAAATA TTGGGACCAC TGTACAAGAA
    32821 GATAGTGAAT TTTTAGCTGA AGAATCAGGA ACTGGCACAA AGACACAAAT TGCATCCTCT
    32881 GTTATTAAAA TAGGCAGTAG CACAGTTGCT CTAGAAAGTC TTCAAAGGGT ATATCATGAA
    32941 ACACAAAATC CATTTCCCCT AAACAGGAGA ATGCACTTTA CATATTATTT TCCTGTCGGC
    33001 CTACACCTTC CAGATGTAAA GTATACTACT TCAACTTCTA TTCGGGGTAT TGAAAATCCA
    33061 CACATACAGT CTATGGAAAG TTGGATAGTT AATAAAAACA ATACAGTTTT ATGCTTCAAT
    33121 TTTCAGTCTG CTCTTAAGTC AATTTGTCAT CCAAGATTTC ACAATCCAGT TCCTTGTGTG
    33181 CAGGAACTTC AACATGTTAA TCCAGAACCA GTTCACCCAG AAAATAGGGG TGTTAGATTG
    33241 GCACCCTCAA GAAATGTTAA TTTACATAGA ATAATGTATG ATGCGTATAG ATATCCAGAT
    33301 AGGAATGTTC CAGAAATTGC AGTAAAGGCC TCCATGAACA CAGATACATT ACTTCAACCT
    33361 GTAAATCATA GTTTGTTGCA AACTGAACTA CATCCACTTT TTGATGTATA TGTTGATGAA
    33421 ATGCCAGGGG CACAGCCTGT GTATAGAGCT ACCCATAGAA CTATGGTTGG AAATTTACCT
    33481 CAAGCACTGG CCCCACATAG TTTTCAAGAT GCAAGAGGTG CTCAATTTGA AGCAGCAACA
    33541 GGCCTATCTC ATGTAGCAGA CAATGCATTA TTGGATATTG TTAGGGAAAC TGCTTTTGAT
    33601 TCATCATATC CAGTTTTTTG TTATATGATT GAAGCTATGA TTCATGGTCA AGAAGAAAAG
    33661 TTTTTGATGA ATACTAATTT AATTGCCTTG GTAATTAACA CCTATTGGAA TAACAGTGGG
    33721 CGACTGGCAT TTGTCAATAG TTTTTGGATG GTGTACTACA TTTCAATTCA CATGGGAAAT
    33781 GGAATTATTC CAAAGGAGGT ATTTAGTTAC TATCGGAGAA TTATAGGGGA GTTGTCAGCA
    33841 ATTGAGCAGG CTTTAATTAG ATATGTTGGA AATGAGCCTG TTATGGGTGA AGCTGCCAAT
    33901 TCTTATGTTT CTGCCCTGCT GGATCAAAAC CTTTTACCAC CATTTATATA TAAAAATATT
    33961 TTTAATGATT TGCTTAGAGT TTCCCGAAGA GATCCAGAAA TTCAAATTGG CAATATCAAA
    34021 GTGGATAACG GAAATAAAGT TGAAGATTAT GTTAGAATAA TCCCAACCAT GCAAGAAGCC
    34081 ATATTATTGG CTGCTGATAT ATACAGAGAT AGAAATGAAA TTAACCATGG TGAAAGATTT
    34141 ATGCTGGATG TTGGTAACTA TGCAGACAAT GGAACACTTG TTATGGAAAA AATATTTTAT
    34201 TATGTGTTTT TACCAGTTTG TGCTCAGGGT CATTTGTGTG GAATGGGTGT CGATTTTGAT
    34261 AATTTATCAC TGGCCCTTAC TTACAATGCT CCGGTGTATG CTGAAGTTAT TAATGGAGGG
    34321 GACAACATTT TACATCATCT AGAAAATGGA ACTCTTAGGG ATGCATTAAT AAAATCAGAT
    34381 ATTAGGCCAA CTGTTGACAT GTTAAGGAGG CTTAGTACTT CTTATATCAC ATGTCCATAT
    34441 GCTACCCAAT TTGCTAGAAT AAGTTCAATG AGAGAGCCTG GCCAGGACTT GGCAACACAT
    34501 GATTCAGGAA AAAGAGTTGC TCATACAGTT TTGGTTAATG GTATAGTGGC CTTTTCTATT
    34561 TCAGAAGGAC TTAGAGAAGT TGTGGAAACT ATGTTTTATG CAGTTCCATT TCACAAACTA
    34621 TATTCAGATC CACTGGTGGC TGGAACAATA AGTCCAATTA TTGGACAGTT TGTTACTATG
    34681 TATAGCAGCC AAAGGGACAT TTTGAGTTTT GCTACTCCAC CTCAATTGGT TGCTGAGTAT
    34741 GAAGAATGGC ATAAGTCTCC AATTCTGGCT TACATTTCAA AATGTGAGGC AACATGTTTA
    34801 AACATAAGTG CTGTTACTGC AATGCATTTG AAGATGTCAC CAGTTGCTTT TATTTACCAT
    34861 TCAAAAAATA AGGTACACCC TGGTTTTGCA TTGACAGTAG TTAGAACAGA TGAGGTTTTA
    34921 GCTGAAAATA TTATGTATAG TTCAAGGGCA TCAACTTCAG TTTTCGTTGG AAGGCCTGCA
    34981 GTAAGTAGAC GGGATGTTAG AGCTGATGCA GTTACTTTTG ATGTGACAAA TGAAATTGCA
    35041 TCATTGGACA CAACACTAGG ATACGGATCA TCTATGAGCT CTGCACATGT AGCATCAATT
    35101 ACCACAGATA TGGGGGTACA TTGTCAGGAT TTGTTTACAA TGTATCCAAA TGAAATTTAT
    35161 AAAGTAAAGC CATTTCATGA TTACATTAGA CATAAAATTG GGTGTGATAA GCATCTTGGA
    35221 GCAAGAAGGG AGCCTGTTTC ATATCTTGGA CTGGGATTGG TGGAAGATTC TCTTCCAGGA
    35281 CTTAGCCATG GACAACTGGC TACATGTGAA GTTATTATGA CTCCAGTAAC AGCTGATGTA
    35341 TTATATTTTC AACAGGCTAA CAGTCCACGG GGAAGAGCAT CATGTGTGGT ATCATGTGAT
    35401 GCATACAGTA AAGATACAGC TGAAAAGTTT CTTTATGATC ACTCACTATC TGACCCAGCT
    35461 CATGAATACA GAAGCACTGT AAATCCCTGG GCCTCTCAAA AGGGCTCACT TGGGGATGTT
    35521 TTGTATAATG TTGGTCAAAG ACAGATGTGT ACTCCCGGAA TGTATAGCCC ATGTAGGCAG
    35581 TTTTTTCATA CTGAAAATAT TCTTAAAAAT AACAGGGGTT TCTATACTTT AATTACAGAA
    35641 TACTCAAATA GACTTAGAGG GGCACCAGCT AGTAGCTGTA CAGATTATCA ATATGTGGTT
    35701 ATTAATGGTA CAGATGTGTT TTTAGAGCAA CCATGTCAGT TTTTTCAGGA GGCCTATCCT
    35761 ACACTTTCAG CTAGTCACCG GGCAATGCTA GATGAATATA TGTCACACAG AGCTTCACAT
    35821 TCTCCTGTTC ATATAAGCCA ATATCTAATT GAAGAGGTTG CTCCAGTGAA GAGACTATTT
    35881 AAGTTGGGAA ACAAGATTGC TTACTAGACT ATTTCAATTA AGCCAACATG GGTGATAAAA
    35941 GGATACTGAT ATCTTTAACA TCCAGACTTT ACTCTGATGA AGTATCAGCT TTACAGGCTT
    36001 ACATTGGAGC AGTGGTATGC TTGAAGGAAT CACATGCTAT ACAAAGTGTT AAAGCCCTTG
    36061 GACTTGCCCC AATTATGGGT GATGGCTGCA ACATTGATTA TATGCAAGCT GTATTTTATC
    36121 TTTCAAAATG TACTCTTGCT GTGTTAGAGG AAGTTGGACC AGATACTCTT GTTTTAGTTA
    36181 AATTAGAGCC AAATGAGCAA TATTTGTTTA AAAATGTGTA CAAGCCACAT TTTCACTGGG
    36241 ATTCACATTG TGAGTTGGCA GTTATTCCAC CATTGTTTGG TGTTGAGCAA TCATCTGTAT
    36301 CAATTCAATC TAATGATATA GATTTAATAT TTCCAATGGT TGTGCCACGT CCACTGGCTT
    36361 TAATGGTACT ACAAAAATTG TTACTATATA ACATTTATGC ATCAAATGGA CTGTCTGAAG
    36421 AAGAAATGCT TCAAGTTAGT GCTTATACAA ATAATATTAG TTACATGGGC AGATCATACT
    36481 CAATACAATT AAGAGGTCAA AATCCTGGCA CCACTTTACA TCTTTTAGAT GATTTAGTTA
    36541 TACACACTTG TGTGTTGTCA AATTTAATCC CACGGGCTTG CTTTAGACTA CTAGAAAACC
    36601 TAGTTAGATA TAACCAACAT CCAATGGTTG ATGTATTTTC AGGTGTTGTA CCAGTTGAAA
    36661 CTCTTGATAT TATTCAAAGG GAACCAATTA ACATTGGTGA TGATATTGTT AGAATGGGGG
    36721 CATTTATGAG TCATATTATT AGTCTGGCTA CAGTATTTAA TTCTGGACCA AAACTAAGAA
    36781 TTGCAGCATA CACATCAGAC ACTCTTACAG CTACAGGATG GCTTATCCCT TAAGATCGGC
    36841 AGAATTTTCT GAACAATGTA GTTTACTAAA CGTATGTAGA AAAGAAGATG GATCTATTGT
    36901 TGAAATATTG GAAAATGGAA CAGAAAATAT TACTAGATGC TATACCCCGG CCAAACATCC
    36961 CACTGTAAAG TATAGTGTTT TAGAGTTTGG TGATTTTAAT GATATTAAAA AAAATAAAAA
    37021 GTCATATAAA ACCAGTTTTG TACTTACACT GTTTACGTGT GGATACTATC TGTTGTATTT
    37081 ATCTTTAATG TTTTTTGTTA TAATAATATG TAATCCATAT CTTATGCCAG AATTTACAAG
    37141 TGAAAATGCA GACTTTTTAA TTTTACCTGA TGTAATAGCA CCCAATCCAG ACACCTGGAG
    37201 ATTGGGCTGT GATACATCTG TGTTTTGTGA CTCAATTCTT GACCCACCTA TCTTAAATGC
    37261 CAGTTACATG GTTATTTTGC CTAATTTTAC AGATATTACT GGAAATGTTT CAAACTATGG
    37321 AGCTGCTGCA TTGGTAATGT TAGGTATTTT AAAAAATGAT TCATGTAATG TTAGGGCAAC
    37381 TGGCTTATTT GGGGGACCAA TTTCCAAAAA TGATACCTTA TGGGATGCTT TAATTAATGA
    37441 TTTAACAGCT GCAGTTATTG TGCTAAAATA TAATTGTCAC CCTGAAGCTT TTAATGCTGC
    37501 ACTTGACCCT GGAATGTTTA GAGCCAAAGG ATTTACCAAA GATTACTTTT TACCAACAGT
    37561 TAAACCTTTA CCATGTGACA CTCCTCTTCA AAACAACATA TCATTTTTTG CAGATATTGA
    37621 TATGCCTAGA CATAGTAATA AAACTTGTAA ATTTGGTAGG TGGCACTGGG GGCCTATATC
    37681 TTCATGGGAA ATAAATGTAA ACACATAAAA TATAATAATA AAATTTTATT TTAAGAATTT
    37741 AAATACAAAT TTGTCTGTTA TTGTCATATA ATGAGCCATA ATTGTTGCAA TCAATGTGTC
    37801 ATCCGCTGAT GTTTTGTTTA CATTATATAA AAGGCGACCA TCTTTTGTGT TAGTCACTTT
    37861 AATTGCTTTC ATCTGGTCAA TAAGGTAAAC AATTGGGTCA AATGATAGCT TTATAGTATG
    37921 TGAAACAATT GTTTGACTGG CGCTTATTAA TCCACTATTG ACAGAACAAA TGAATTTTTC
    37981 AAATGCAATG GATTTTTCCT GCCCTAAAAT ATAAATTGGT AATTGAACTG TTTGAGACTT
    38041 GTCTGAATAA TGGCAAAATG CTGTTGGAAG TGAGCAATAT TCTGATAATA ATGTGGCTAT
    38101 AGCTACACCA GAATCTTGAC TGCTATTTCC TTCCACAGCA ACACACACTT TGTTGATACT
    38161 TGGATGTTGA ACACTAATTG CTTTAATCAT AAGTGCTGCA CAGGAAGCAA TTTGATGTGT
    38221 AGATGTTCCA GTTAAATCTT TTAAAAAAAA GTGTTCAAGG CCAAGAATTA TCACATGATT
    38281 GGGATTATCA TGACAAGCAA CAACAGCAGC TATACCAGTA CCTGATGCTT CATGATTGCT
    38341 AGTATAAGCT GGGTCAATGT ACACAAACAG TGTTTGATTT ATTTTTATAG AAGTATCTTG
    38401 TTCTGCTGTG GATAGTCTAA ATAAATCCAA TTGATTATAT CCATGTTGGG ATATCAATGC
    38461 TTTAGAGTTT GTATATGTGG TTGTGGTAGA TAAGGTACCC ATTAATTCAG TGTTAAAAAC
    38521 ATCATCCATA AATAAATTTG TAGTGGATTT AATATTATTG TCTATGGAAA TATAAATTGG
    38581 AATATACAGT TTATAACATG GGCAGGCTAA TAGGGTATCT TGAAGACTAA AGTCATCTTC
    38641 ATGTTCAGGA CATACATAAT TGACTACATT GACCATTTTT TCAGATGCAT TTTTAAGGTT
    38701 GTCTAAAAAA CAGGTGGCTT TGTCAGATGA ATTAACAGAT GATATAAAAA TAAGTTTTGC
    38761 ATCCTTTTGT AACATAAAAC CTAAAATTGC TGGCAGTGAC TCCTTTTTTA TAAAATTTGC
    38821 TTCGTCTATA TATAAGAGGT TGAAGGTTTG ACCACGGATA CTCTGAAAGA ATGAACAGTG
    38881 AAAACTGTCA GCAATTAACA ACTATTGACA TTCAAGAATC AGACCTATCT GACTGTCTTA
    38941 ACTTTTTTAC ACAACCTTTA CTTAATCTCA TAGAAAGTGG ATCTTCTATT TTTGATGATT
    39001 TAGAATTAGT TAGTTCATTA CCTCAAAAGC TAGAAAGATT TTCTTTGTTG CTGGATTTGG
    39061 TTGGCACAGA ATGTGTGAAA CAAATATGGC AACCAGACAC AAATGCTCAA TGACTAGGGT
    39121 CACTAACTTT TTTTGCCATC AACATAACAT AGATTGGATT TTTAAATGTG AATCATGTGG
    39181 AAGATTTCAC ATTTGTGATG GGGCACATGA TTGTGTATTG ATTCAAACAT TAGATGGTAT
    39241 GATATGTGAT CTTAGTGGTT CATATGTCAT GGAAAATTTA CAAGGACCGT TTACAGGTCT
    39301 TACCCATGAA AATGAGAGTA CATCTACCAA AGAAGATTTT CATACTACAA TTAATGAAAT
    39361 TTATAAATAT ATTGAAGACT TTTTTTCTAA TACACCTGGG CTAGAGGAAG TTTCTACACA
    39421 AATTTTAACT CAAGATGGAA CAGTCCAGGA AACAATTGCC AAATATATTG CAACTACATT
    39481 TCAATTTTGT GCACATTTTT TAAAGGAAAT AAGTTATGGA TTTTCATTAG TGTGTAGTAT
    39541 GTATACTCAA ATACTTATTT CAATTTTTGC AACAAAAACA GTTTATGATC CTTTGCTATT
    39601 TAAGTGTACA AGAAATAAAA AACATGACCA GGTTTTAAAA AGGGTTCGAG CAGCATGGAT
    39661 ATCCACATAA GAAACCATAG ACTGTTTCAA CTAAGAAGAA GTAGCCTATC CCATGTTATT
    39721 ATACCAAAAA AGCTTCTTAA AATATATGGC ATAGATATAT TAGATGACCA TTGTCAATTA
    39781 TGGACCCACA CCAGATTCTA TCAAAATTCC ATGAAACCAT CTACTTTTGA AAAAATATTA
    39841 TGGAAAAAAA CTGAAGATGG TGATTTGGTT ACATCCATAC CTGTTTTTTT AAATAACAAA
    39901 ATCTTTCATC CATTTAACAT GGCAATGATA AAGATAGTGC CAAGCAATAA TAAGCCTGTT
    39961 TTTATTCCTT TTCTTTACAT TACATTGCTT TTTGCATATA ATGAAAATTT AAAAGACATA
    40021 ATAACCTCTG ATACAGATGC ACAAAAGGTC CATAATAACA TTTTAATTGA CATATATCAA
    40081 GATATGACAC AAGGAAAAAT AAATAGTAAT TCTATAACTG CTACTCCAAT TTCTATGCTG
    40141 CATCAAATTT TAAAAAGCAA GCATGATGAA TCAACAGAAA AACATCACTT GGCCCTAGAA
    40201 GCTGTAGGTA ATATTAGGGG GTTTAAAACT AAACCACAAG AAACAACAAT AAATAATAGC
    40261 AAGACCCAAC CAATACACAT TAAAATTAAT ATAAATCCAC TTGGAAACCA TAACAAAATA
    40321 GTAGCTCAAC ACATTATCAC ATCAGAATCA TATTTTATAT GTATTTATGA CATTGATTTT
    40381 CATAAATTTT CAAATGTAAA ATCTATTTTA GATAGCATGC CTTGCACTGA ATTACACAAA
    40441 ATTAACCCAT TAAAGTTAAT TCAAGATGAA ATTTTCTTTT TACAAAATGC TCAAGAAAGC
    40501 CTGATAGCTT CATTGGAAGA AAATTTAAAA CTTAATCCAA TTCACCAAAG ACTTCCTATA
    40561 ACCATACCTA CCAGCCCTGA AACACATACT GTGTTAATTG ACCATGTTAT AGAGGCATTA
    40621 TTTACTTTAA GACAATGGGT CTCTGAACAA GCAGCATGGA TTCAAGCTGT CTCTACAAAC
    40681 TTTACAGGTA CTGGTAATCA ACTACAATAC TGGGCCGATA TCTATCCTTT ATGGGAGCTG
    40741 GGAAACCCAG AGTTTGGGTT AAATTTACAC ATGGTATCTG GAATTTCATG GTCTAATAAT
    40801 ACATTTTGGA CAAAATTGCT ACAGATGTCT AGGTTTGAAA ATTTGCTAAA ACGTGGACGT
    40861 ACTGTATGGC TTATAGTCTG TACTGATTTT ACAGCTTATG TGGTTTTACC TGGTGGCTTT
    40921 GTTATTAAAG GCTCATATAA GGTTCACGAG GAGGACCTGG AGGCTATACG CTGCAGATAT
    40981 GGCTGAACCA GAAAAGCTAC AAAAGTTTTT AAACAATGAA TGTATTTGGA TTAGAAATGA
    41041 CAGATCTTGT ACAAAATATG TACAGGTTTA TAATGCTTCC ACCGCCATTT CCCCTTACTT
    41101 TAAACCAAGT TTAACATCTG GTACTGGAGG GCATGCTTTA AACATTACAT GCATGATTGT
    41161 TAAACCCAAG AAAAAAAGGC CTGTGGTAAC TGTTTATATT AACGATTCTT TGATTAACTG
    41221 TTGCACCTGT GAATTGGTTG CCATTAGAAA AATAAACTGG AGAAAATTGT TTTTAATTTA
    41281 CTTTGGATCT ATGGTTTCAC ACAGAGGAAA CTTTGGAGTG TTGGCCAATA ATACATATCC
    41341 ACTTCCGCCC ATTCCAGATT TAACAAAACA TGAAACAATA CACCTGGGCA TCCCTATAAC
    41401 CAATTTAGAA AGCATGAATA CACAAAATTT TAAACCGGTT GGAGTATGTG CCTGGTTTGG
    41461 AGAAAATGTT ATTTACCAAC ATTTTATGAA CCCAGATTTA ATGCTGTTAT TTCCAGCTGT
    41521 TACAGAGTTT CCTACTCTGG CAAGGGTGCT ATGTTTACTA AGCAGGTGTG AGAACCAAGA
    41581 ATGTGTTCCA TGTCATGGAT TAAAAATACA TGCTAAAACA TATCAAGGAT TTACTCCAAA
    41641 TGATAGTGAT GGCAAATGTC ATGCTTGTCC ATGTATTACT TCATGTAATG CCCTTAAAAG
    41701 TGGAATGATT CCTATAACAG GCAATAGAAA TTTGCTTAGC TTATTGTTTG ATCCAGACCA
    41761 TCAGGCAGCC ATTGAGCAAT TGTATTTGGT TGCTTCTCCT TACCCAGTGC CACCATCTAA
    41821 TTTTGTATTT GGGGTCACTA AAAGGGGAAC ACAAATTCCA GCCAATAATA CACATTGGAC
    41881 CCTATTTTGT TTTCCTGAGC TACATAGTAG GGTGATGATA TATAGCTGTC AAATTTTAAA
    41941 AAGAATGTGC TTACGTTTTT ATTGAAGCAG GTTGCACACA TCAATGTGCT GCTGATTTTT
    42001 CCAGGGCGCT GAAGACAAAT TGTTCCATTT TCCTTTTTAA GTTCAAGTTT GGCTTTTGGA
    42061 AACCAGCGTT GAAGAGTTTT ACATACTTCA TTAAAAACTG AATTAGCGAC ATGCTTTTGA
    42121 TGTGCCACAT AGCCAATATG GATACTTTGA AGTGTTGCTA AAGCCATACT AATAATGGCA
    42181 ACAACTATCC ATGTTTTGCC ATGCCTTCTT GGAATTAAAA ATATGCTTGC TTTTTGTTTA
    42241 AATGTCTGTA ATGCTTTCAT ATTTGAATTA ATTAAACCAA AATACTTTTT AAATGATTCA
    42301 AAAAGTTGTT GTGTTATTTC TGGTGCTTTT ATTGAAATTA AAAAGAAAAA TGTATGTAAA
    42361 ATTAGCTGCT TTTGAAATGG CTCTATAGTA GTTGACCCTG TAATGTAACA TCCATTTAAG
    42421 AAGGCAGACA TGGTAAGTAT AAATTCATTT AACTCTTGAA AAGCTACAGA ATCCTCAAAT
    42481 GCTTTTAATG TGGCAGTTGA GGATTTATAT TCCACTATGG CCTCTTGGTC TGTTTCATTT
    42541 AATTTTTGAT GACATGCATT GGTAACATAG TGTAGAAGTT CATTATCAAT TGTGAATTCC
    42601 TTACATTGAA TAGTTCTGGG GGTTCCAATA GAAGATGTTA AGTTTGGTTC TTCTGTAAAT
    42661 GTTTTACAAA ATAAATTTAA ATTGGTACTA TATTTGGCAA TAGCTGGAAC TGTTCCAATA
    42721 TATGGATTGG CCCACCTATT GGCCTTTGTC TTGCCTTTAT AAATAAAGGG GTTGTCAAGT
    42781 GTCCATTTGG TAGTTTTTTG TTGGCTGTAA AGTGTTTCAT AATTTGTTTG AAGCTTTTGC
    42841 CTTTTACAAT TTAAAAACAT GTTTAATCTT GCAAAAGAGG TTTGTCAAGG AAATCCAGAA
    42901 TTATCAAAAA GGTATGTTAA AACAATTGAA ATGGCTGTTG GATTGTGTGA AAATATGCCA
    42961 GGACAATTTA AGTTGGTAGA AACCCCCTTA AACAGTTTTC TTTTGATTAC AAATGTATTG
    43021 CCAAATGATG AAAGGCCTTG GATTTCTCAA AATAACTCAG ACATTGACTT TAGTCATTTA
    43081 AGGTTTGATA GATTAAATTT ATTAGATGAA ATATTATCTT ACAGTCCTAA GGCTTGTAAT
    43141 AAGAAGCCTT TACAAAAAGT TGAACTTCAG TGCCCATATG TTATTTATGA GGGTGATAGC
    43201 TGGGTTAAAG CTATGTGGTT AAATAAAGAT GCACTGATTC AAGAAATAAT GGCTAAAATT
    43261 TCAAACCCCC TTGATTGGAA TGCAGTAGCT ATTGAAGATC CTTTGGCTTT AATTTGGGTA
    43321 CTATTTTATG GCAATAACTC ATTTTGTTCA AATGAACAAT GCCTCTATCA AAAAAAGTTT
    43381 GGCATTAAAG GTCCTGTGCT CTTACCACCA GAGATATATA ATATGAATGA TGTTCAATCT
    43441 CTGATATCTA TTATAGCCAA GTGTGTAAAA TGCCTTTATA AATCTACCAA AGATGTTATT
    43501 AATCCTGACC TGGTTCCATT TTCATATCAA AGAATCAACA AAGCCCTGGC ATTGTTAGCC
    43561 CAATTAGAAG ACTGTTGTTA TATTTCAAAG GTGTGTTTAC TATGTGCCTT ATACCAACAA
    43621 AATGAAATTA TTATGAGTCA TGGAAATGGA GTTGGTGCTT GTTTAATTTT GGGTGGCAAA
    43681 GGAAGCACAT ATATAAATAA GCTGTCATCT GAAAGGTTTA TAACAGTAGG TGATGGATTG
    43741 ATTTTACCAT CCTATAACCT TACTGCACTT ATAGAAGATT TTAATTTTGA GGATGGAGCT
    43801 AAACAGAAAC CGAGCATTAA TTAAAGCTGC TATTGAGGCA GACATAAACA AAAGGGCCTC
    43861 ATTATCATTA TTTGATAGGT TTGGACAAGA AAGCTCAGTA TTTCAGCTTC AGTTTCAGGC
    43921 AGCCAAACAA TGTATAAAAA AGGCAAAGGC TTGCCAGGAA AGACAACAAG CCCATGAAAC
    43981 TTTCATCAGT GTAGATAACA TATTGAAAGC CAAGAAACAG GAACTTGCCC TTTTAAAACA
    44041 GTTTGACAAA GGGAAGTTAT CTCAAATTGA GCAAATTCTT GATGATGTGT CAGATTTAAA
    44101 AGAAGAAATT TGCTCTGACA TTGACCAGCT GGAGAGCAGG CTAGAAGATG GCAACGTGCT
    44161 TACCCGGGAG CCCCGTGGAT CAAATGACCC AGATGGAGAT GTCTGTGAGC AGCTTACCGA
    44221 GTGGCGCCTC CAAACACTGC CACCAATACC AAAAAGTTAT TGAATCTGCT AGGCAATCTA
    44281 CTACCTTAAT TAATACTTTG GTGGACAGTT CGGGCCATTT ACAAATTGGA TCTTTAAGGG
    44341 AAGATGCATT GGAACTTATT ATTCCTAAAA ACTGGACTAA GTGTTATCAC TTACCACTTA
    44401 CTGATTCTCA ATTGTGTATT GGTCATGGGG CATTTGGTGC AGTTTATTGT TTAGGTGGTG
    44461 GGCTTTGTGC AAAAAAGTTT GGTAGATTAA AAGAGTTTTG TGATGAGGCA GTTATGCTTG
    44521 ACTTAGTTAC TTTAGCAAAA ATAAGAAGTC CTGAAAATGC AAAAGGTGCT GAACATATTG
    44581 TACCCATGTA TTATCCATGT ACTAAATGTA AATGCATTGT ATTTCCTCGG TACATTTCTG
    44641 ATCTAAGTAG ATTTGACCTC ACTGAAACAT CAATTGATGA AATGTGTATT TTATTTACAC
    44701 AATTAGCTGA TGGGGTACAG TTTTTAAATG AACAAGTTGG CTTAGTACAT TGTGATATTA
    44761 GTCCAAGTAA TATATTGGTT GAAGCTGCCC ACATGGGTGG AGTAATTCAT AAGCTTGTTT
    44821 TAAATGATTT GGGGATTGCT TGTTTTCATG GTGGAAATAA AAAAACAAAC ATTATACTTA
    44881 AATCCACGAA AGGGAAAACA CTTTCAGTTA TGTATTCACC AAAACTTCCA ATATGTTTTT
    44941 GTAAAGATAA ATATAAGCCA GCATTTATCT TGTTTATATG TTATACTGCA TACACAAATT
    45001 TACCTTCTCT GGTTTTATCT CAGTCATCAG CTTTGACACT TGACAGAATA GCTCTTGGAT
    45061 ACACCCTTAT GGCTTGCATT CATAAAAAAG TAGGTTTAAC AACCCACAAT GACGTGTTTG
    45121 AGGAAATGTG GCCAGCATTT GAAAACGAGT TGGCGTTTTT AATGTTTTTA ATCCACAAGG
    45181 TGGCGTTAAG AGACTTTTTA AGTCATCTTT GGGGAATTGA TCTGGGGTTG GGCGTGGACA
    45241 CGCGAGGGCG TGCCAAATAC ACAACCATTC CCGCTCCTCA CAGAGTTCTT TTTCGACAGT
    45301 ATTGTCCAAA ATTTACAGAC CTATATAACA GAGATTTAGA AAGAAACCCA GACATTAGGA
    45361 GCCAGCTTAT GAACAGTAAC CTAAGTAAGC TTGTTACCTT TCTTACTCAT CCAGATTGGT
    45421 TTGGTCCTCC AAAACGCCGC TACTAACAAC TAAACAACAT GGACTTTTTT AGTGAAGCAA
    45481 CCCTTACTGA AGAATTGGAA GGCCAGGATT TTAATGAGCA ACAAAATAGT ATTACTTCTC
    45541 TTGGATTTAG TAACTTTTTA AAACATGAAA AGGTCATTAA GTTTTTAGCT TCCAATAAAT
    45601 GTAGGCCAAC AATGCCAGCC ATGAGGTATA CCTACTTGTT CTACTTTTTT AAAAAAATTG
    45661 GTGACTTCAT TGGATGTACA AATATAACTG ACTATTATCA TCAGCATGTT TTTTCAAAAT
    45721 CGACTAAATT AAACTTAACA CTGAGTAATG TATATAATGA GTGTTGTGCC ATGAAGCCAA
    45781 AAACAATGTT TTCAATATCA TTGTTGATTG AATCTGTCAC TAGAGGGCAG TCAGTGAATG
    45841 GTGTTTGGAA TACTTTGAGA GATGGAATTA TTTCTTCTTC AAAATATCAA TGGGCTATCA
    45901 AACAACAAAA TTCAACCAAA AAAATATTTC AACCCTGGCC TATTGTTAAT GATTATTACT
    45961 TTGCAGGTCC TCTTGCTTTT GGTTTAAGAT GTGAAAGCAC TGTAAAAACC CTGTTGACTA
    46021 CATTAATAAT TAACCAATGC TCAGTGTTTT CAGATTGTGG ATTTTTACAG TGTCCAGAGG
    46081 ATGGTATTTT TGGTGTGTCT TTGGATTTAT GTACAAATGT TAGACTGGAC AAAAATGGTA
    46141 CATTAATATT TAACCCTGGA ACATGTATTT ATGAAATAAA ATGTAGGTTT AAATATTTGT
    46201 TTTCAAAATC TACATGTGAT GGCCTTTACC TCAAATATAA ACAATTATAT GATGAACCTT
    46261 GTAAAGAAAC ATTTATTAAA TTTATTAATG GGGTCAGTAA ACCTGCAGTT GAATATGTTG
    46321 AAAATGGGCG ACTTCCAAGT GAGGGGGAGT TTTTAATTAC TTCTGATTCA GATTGGAATT
    46381 TGCAACCTAA AAAAAAGAGA AAATTAACTG TTTTACATAA ACCAGTTAAA GAATGTATAG
    46441 ATAATAATAT GTTTGTTACA TCCAAGGTGT ATGTGTTTAC TGACCCATCA GTTACACAAG
    46501 GGGACATAAA AATTAAGGAA ACTTTTTCTA TTGATGTGTT TACCAATCCA CGTCATAGTT
    46561 ACTTTTATCA AATATTATTG CAGTATAAAG TGGTTAGGGA TTATATTAGA CATGAGCCAT
    46621 CAACATGTGG TAAATTGGGT GTTCAAAGGA ACTATTTAGT ATCTGCATTT TTTAGAAAAA
    46681 GAAATTTGGA TGATCCACAG TATTGTTACA TTGGTGACAT AACTTTGGAC AGGTCGGTTG
    46741 AAATACCTGT CCTATTGCTG GTTACTCCAG TATATATTCC CCACGCATTT GCTCAAAACA
    46801 GCATTAACAG GGCTGCTCGC TTCTGGGAAA AATCAGCTGG AGAAACATTT GGATTTACAC
    46861 CATGGGTATC CTCTTCAGTG TTTGCAAGCG AAGGCCTAAC CCCTTGACAG ATGTTGAAGG
    46921 AAAAGCCATT ATGGTTGAAG ATGAGTTTGA CAAAATGAAT TTAAATAATG ATGCATTTAT
    46981 TTTAGAAAGT GATGACCCTG ATGAAGACTC AACAGAAACA TCTCCATTTA TTAATCAACC
    47041 AACCCCCCGT CCCAATCTTG TTAAGAAAAA AAATAAATCA CAAAAACTGT ATTTGGTGTA
    47101 TGGTCTTTAT TGGGTTAAAT TGTTAGAAAT GTGGGGAAGT GAAACCTGTA CTCACACAAC
    47161 GGAAATTAAG GGCAACCCGG GGACTGCCAA GTAATGAAAA CTGTACCAGG TTGTTTTATC
    47221 TTTGGAAACA CCACATGGTA ACTTTCTATA TTTCACAAAA TATCTTCTTC TTCTGAGCTG
    47281 TAGGATTCCA AAAGGGCAGA ATCTGTTGGT TTCTGTACTC TTCGTTTACG TGGCAGTATT
    47341 ATGCCCTGTT TAGGTCCAAC TGTTAGTGGA GAGTATGAAA CCTTACTGTT TTTATGGCAC
    47401 CACCTAATAA GTCTTACACT CAGTGCAATC ACACAAAACA ATGGAATGAT TGCTAAATTA
    47461 ACAGATATTG CTTTGTGTAA ATTAGCTGCA ACAAATATAT GTTCATACCT TATTACAGGC
    47521 AAAGCCAACA CAATTACAGA AACCAAAACT CCTAGGTGGT AACCAACCTG AAATCTGAGA
    47581 TACCTGCTTA AAAATAACTC TGTGTTAAAG TACCACACTA AAGTCAAAAT AAAAAATATG
    47641 TTGATAGCTG CAAACACAGC ATCTGAAACC AAAATGTAAA AACTATTTTC TATTGCCATC
    47701 ATTAAACTAA GTGAAAAAAC TAATCCCTCC ATGGCAAATA GTGACAAATA CAAATTTGAG
    47761 CACAACGGCC TACCATATTT TAATATAGTT GAAAGGCAGG TTAATTTTGG AATATGCTTT
    47821 TCCTGTTGTT CAAAATCCCA TATTGGTAAA TTTCTAGAAA TGGAAACCTG TAGATTTGTC
    47881 CATGAAAGTA AAAAATGTAC ACAGTAAACA ACTGCAGCCA AAATAATGTT TTTGTAGGAT
    47941 AATGTATGAA TAAATAATTG AATAGTGTAC ATTCTGGTAA CTTGAATAAA GATAATACTG
    48001 TGAGATCCAG CCATGGAAAT CCAATTTTGA ATTGTAGTCA TGGTGTGAAC ATGGGTTTTT
    48061 TTGGCCCTGT AAATGGCAAT AGTGCAAAAA ATACAGTAAA GTATGGAAAC AACATCAACA
    48121 AAAAATGACC ATGTAATATA TACAAACATT TCTGGTGTTT CCAAGAATAA TGTAGGTGTT
    48181 AGGTGTTTGG CCACATTTCT TTGGGTTAAA TTTAATGTGC TGTAATTTAC CAGGCTTGAA
    48241 AAGTAGCATG GAAATCCTAA GTTTGGAAAG CTGGCTGCAA TGGGTACTGA AGATGATAAA
    48301 AAAAACATAC ATATTGACAG ACAAATTAGT TGGGTCCATG TTCTTAAAAG AAAGACATCA
    48361 CTTTTAGAGG CCTTCATAGT GTTTCTGGAG AAAATCTTGT TGAGTGTGCT GGACTTAGAA
    48421 GCTGATAAAT ACAGGCCAAG TTAGCCTTTT AAATACAGAT CTGCAGCACT TTGGCTATAG
    48481 AAATGTTCAC TAGAAAGAGC TTAGTAATTG ACATTTATTT ATATAATGTT GATATATGTA
    48541 AAGGTAAAAT TATTTGGTAT GTAACTCTAC TATGTGAAAT TCAATCTGAA CACAATTGGA
    48601 CAATGGATTT TTGCATTATA TTACAGGACC TACAAAGTAA TCACTTAAAG GATCTTTCAC
    48661 AGCTAAAAGC AACAGTGGGA AGTCCCTACA TGCACAACAT AGAACTTATT ATGTGGGAAG
    48721 TTATTGCTAA AAGGTCATGC CCTTTATATC CAGTGAAAGA AAAAAAAGAA CTGATTTTAC
    48781 TCAATATGAC AGCCCAAAAA GTTTTTACTT CTTACACCTT ATTAAATGAA AAGCCACATG
    48841 ATGATATAAT AAACCAGTAT GTACGAGGGG CTTACCTCCA CTGTGAAGGC TTAATGACAT
    48901 TTCAAAATGC CATACCTTAT CAGCAGGCTC CACAAAATAC TCCAACTAAG TTTTGGTTTC
    48961 ATACTTTGCT TAAGAGCTCT GAACTCACCA ACATAGACAT TTTGCTAAAA ACATCCAAGG
    49021 GTGTATATTC ATGTGCCTCA GGTGGACCTA AGCCAAAAAA AATGAAGCAA GCAGAAGACT
    49081 TAGATTTATT AGATATTTTT GTTCCAACTG TTCATAATGT ACACATTAAG GAAGAAATAT
    49141 ATAGTTTGTT GCTTATCAGG CCTATTTTTG ATTACTTGTG GATAAATGAA GAAAGTGAAT
    49201 GGAATGGATG CCTAGCTGAA TTTTTTAGGG CATTATTTTG CAAAGTCTAT CAACACTTCA
    49261 AGGGTGTAAA ACCACTATAC ACATATCTTT TACCACCTGC TTTAACTAAG CCTACGTGCT
    49321 TTCCTGCATA CTTTTCTTCC TTTCCACTTA TACCCATTTT TTTTGGTAAC CCTCATAAAT
    49381 GTACCCTTGG TAACATTTTA AAACCTAGAG ACTATATCGT GACCGAGACA GACAAAATAA
    49441 AGGAAATGGG GTTGGTGGAT GTCCTGTTTG GGTTAAAAAA AAATGGTGTT ATGAGTGTGT
    49501 CATTTCCTGA TACATGCATG TGGCCCCTTT GGACACGAGA GCTGAACCAG ACAAGGGTAG
    49561 ACGAGGAAAA CAACTGTTTA ATTTATGTTA ATCAGGGGGT TACCCTCATT AACATTGACA
    49621 TCAAGTCTGT TTTACACAAA ATTGTGGGCC TGCCACCAGA CATAACTTTG TTGGAGGCTA
    49681 TGTCTCTTGA GCAACAAACC TTGACATGTC GCATTAAAAA GGCTTATAAT GCCATACTAC
    49741 TACTGTTGCT AAAAATTTTT AAAAATGTAG GTGCAACCTG GCTTTGCATT AATGAATCAA
    49801 TCATTACATG TCAATTACCA GAAAATAATG ATGTTACTGA AATTTTATTT TCATTTTTTC
    49861 AAGGCTTGCA CCTAGAAATG GATGATTATA ACCATATAAT TCAATATAAA ACAACTCATA
    49921 AAGGTATAAT GTTTCAAGAT CATACAACTG GATTAATATT TTCAACTCTT TCATACTCAT
    49981 ATACAGATGC AACACAGTTT GAATTATGTA ATTCCTGGTT AGAAACAGTA AGATTGGGCC
    50041 TTTATTATTT AATAGCTGAT ATATGGGATT TACATACACT TTTATGTAAA ACACTATCTG
    50101 TGTTTATAGC CCAAAAATAT AACTCTTGTT TTTGGGCCCT GTTACCAGGC ATGTACAATA
    50161 ATCCAATTTG TCCCCCCTTG CCCTATGATT GTAAACAGTT AATACCCTAT ATAATGACTG
    50221 AAAGTGGGCC TGTGGCCTGG TGGAAAGACT TTCCTTCTCC TACAAAGATA GCATTACAAT
    50281 TTTATTATAC AAAAGCTTTT GAATTATATC ATATTACTAA AAATGAAACC ACATTAAACA
    50341 TTGAAACTTT TTTAAATGTA ATCACTTTAT TGTAAGATAA TAAAGTTTTG TGATGAATTA
    50401 AACAAACATG TTTCTTTAAT GCATTGAATA ACAGAGTGAT TTTTTAAATG ATTAGTTAAG
    50461 ACAGTATCAT TATACAACAA AGTAAATGCC ATTTTTATTT TTTTGAAGTT TGCCTCAGTT
    50521 TGCATTTTCC ATGGCTCTAA AAAAATGGGT TTTAATAGAC CCTGGGCAGA TGCTGAATCA
    50581 CTTTCAATTA CTTTAAATAA TTTATACATA AACAGTGGTG AAGGTAAGTG GCACATAACA
    50641 TCATCTTCTA TATGTACTCC ATAAAAATGA AACAGTGTTG AAACAATTGT TTCAATTCCA
    50701 TTTAACAAAA ATGAGTTATC TTTATTTGGA GATTTACTAT ATAAAACCCT GGCACGTTTC
    50761 AAACAAGAAA ATATGAAGTC TTCTGAAAAA TTTTTATTAT TCTCAAGCAT TGATAAAATG
    50821 CCACATAATT CCATAGAAAC AAGATTTTTT GATTTAAAGA TTATACTTCT CTCCAAAAAT
    50881 ACATGTGGAA ACAAATTTAT GTAATGAACT ACATCTTCAT GTGCCAGCAA AGAAACCATA
    50941 TAAAATCCAA TAAATGTATT AGAAGCTGCT CTGGCTTTAA TATGGCTTGA AAGTTCAGTT
    51001 ATGTTTAAAG TATTGCCAGA CAAAAACAAA GGAGTGTTGG TAGCTACACA TATATCATTT
    51061 TTTTTACTAA TTTCTAAAAG CAATCTAGGC ACCACTGGAT GTTCATAAGC AGGAACAAAC
    51121 ATCAAACTAG GTTTCTGCTG TTGTTTTGTG GCTCCAAACA TTCTTGCCTT CACTGCTGCG
    51181 TCCACCATCC TGAGAGTAGA TTTCTGGAAA GTATTTAGTG CCCACGTCTT TTATATATAC
    51241 AGAAAGCCTG CTACCAGAAT AAAGATGATG TCCAATATCT TGTAGGCCCA TTGAGGCATA
    51301 TTGCTCATTA ATTAGGTCCA TTTGACTAAA TTTTAGTATA GTATATGTAA AGGGGCCCAC
    51361 CAAAGCAGAA ATAGTATCTT GTGTATATCT AACATACAGC CTATGACCCT GGTTGTCTAC
    51421 TACTGGGGCT AACCTAAAAG TTTGAAAAAT TTCATTTTCC CACAAAGCAG TTAAATCCTT
    51481 AATTATCTCC CTAAACGGGG GGGTATATTG TGATATTAAA CTATTCATAA CTGTATTCCC
    51541 CTTTGGAATG TCAATGGTTG ATGTTACAAG ACTACTTTGT TTAAGGTTTT GTAGGCTTTT
    51601 AGCAGTATCT GAGATCAACA GATTGTCTGG TGAAGATATG GACTCTTCTT TGTTACTTTT
    51661 AGACAGCTGT GACTCTAATA ACTGTAACTG TTTTAGGTAC ATTTCCCTTT CTTTTTCTAA
    51721 CCCTCTAATA GAATCAAATT GTTCATTAAT TTGCTTAGTT AGACACTTAA AAACTGTATC
    51781 AGACACCTGC CGCCTAAGAC CCTGGGTGGT TGTTTCTGTG TAAGAACCAT AAAGCTTATT
    51841 TTTATCCACA ACATTTTGAG ATACATCTGT TATAAATTCC TCTACAACAT CAGTTACCCC
    51901 ACTTACTGTT TTATTTTCGG ATAGCTTCAT CAAAAGACAA AGTAAATCCT TTTTTGGATC
    51961 ATTTTTATGA GCTGATTCTT CTAAATGGTT CATAATATCT TTATAGCTGA CACCAGTAGA
    52021 TGGGCCAGAT ATAACCTTAA ATGGTGCAGT GTTTAAAAGT TGACATAACT TAGCATGCTC
    52081 TGTAGTTCTG TGACATGCCA TAATATTATG AAACAGTCTT TGTACAGAAC TATCAAACAC
    52141 CACAGAATTT TTAAAAAATA CAGGCCTGGT AATTGGCTCA ACTGTAATTT TTTTTTCATT
    52201 AAATGTACCA TAAAATAAAT TTGTTCTTTT TTCAAAATAT ATACAAACTT CTGAAAAATC
    52261 AGGAATGTAA GTTGATGTTA AACTCATTAC TACATTTAAA ATTTCCTGGT GTAATCCCCT
    52321 AACAATCCCA GCAATGGTTT TTTCATTTTG ACTGAATAAT TGTTGCATAT TTTGAAACTG
    52381 TTCATTAATG TGACTTATTA GCTTTTGATT TGGTTTTTGT TTTACAATTG GGACTAATCC
    52441 AGTAGTAATA ACCCAATCTA TATATCTTTC ATAAATTGAG GTATTACTTG AGTGTAATAC
    52501 CTGATAAATA TGATTGAGTA CATGCTTTTC CAAGGCCATA TACATAGTGG TTGCCCATGA
    52561 TTGAAATGTA GATGTTTTAT AAGATTCTGC TAAATGGTGA TGTTTAGACC ATTTTTTTCT
    52621 CATAGATGAC TCAAACATTG TCCAATCATC TACAACATCA TCATATGAAC AGCTGGACAA
    52681 AGCAGACTTA TATAAATGAA TAAAAATTTG TCTTGAAAAG ACAATTGGGC TTCTGAGACT
    52741 GCAGTGTAAG GTTTGTCCTT TAACATAAGC ATATTTACCT TGAAGAATTT CAAAAAGTTG
    52801 AATGGACTCA TTGGTTGGAT GTACCAAAAT GGAATCTCCC AGTTCAGCAT TTATTTTAAA
    52861 CATGACAGCT GATTCAAAAG TAAGAAAGAT TGTAGGTAAA ATTAAGGACC TAGCTGCTCA
    52921 ACAAACTTCC AGTCCACCTA ATATGGACTG GTTTGATTCA GAATTTGATC CAATAGATTG
    52981 CACAATGCCC TTTTTACCAT TTAATGTTTA TATGATAACT GGAACAGCAG GGGCTGGTAA
    53041 AAGTTCAAGT ATATCTGCAA TTTATCAAAA CCTTAATTGT CTTATATCAG GAGCAACCAC
    53101 AATAGCAGCA CAAAATTTAA CTCACAAACT AAAAGTGCAC TGTCCAACTA TTTACAATGC
    53161 CTTTGGATTT AAAAGTAGAC ATGTAAATAT TGCCTTACGT GCCAGACAGA AAAAAGCTGC
    53221 CTCAAATGTA GAAGAACTTC AACAAAATGA ACTAAACGTA TATTGGCCTA TCATTAAGGA
    53281 TATTATGCAA GATTTTACAA AGAAAAAAAG CCATGGTTTA TATTCTGATA TATCAGAAAC
    53341 AGCATATAAT GTTTTATGTA GAGTGGGAGT TCCAACACTT TGGACCACTA ATATTATTGT
    53401 AATTGATGAG GCAGGAACTC TTCCTTCTCA TATACTTACT ACTGTAATAT TTTTTTATTG
    53461 GCTATATAAC TACTGGTTAA ATACCCCCCT ATTTAAAGCA GGAAAAGTAC CATGTATTGT
    53521 TTGTGTTGGA TCCCCTACAC AGACTGCTGC ATTTCAAAGT ACTTACAATC ATATTAAGCA
    53581 ACAGCAGCAA ATATCAAACT GTGAAAACAT TTTAACACTT TGTTTAAAAA ACAAATATAT
    53641 TCATTCTTAT ATTAATTTAA ATGCAAATTG GGCTTTATTT ATTAACAACA AAAGATGCTT
    53701 GGATCCAGAG TTTGGACATT TACTTAAAGT TTTGGAGTAT AATTTACCTT TTACAGATGA
    53761 TATTATGGCA TATGTTGATA GGTTTGTTGT GCCTAAATGT CAAATTTTGG ATCCTCTGCA
    53821 ATATATTGGT TGGACTAGGT TATTTATGTC CCATAATGAG GTCAAATCAT ATCTTATGGC
    53881 ATTACATGGT GCCTTTTCTG CAGTCACAGA TAAGTCTGAT GTGAGGCTGT TTACATGTCC
    53941 TGTAGTATGT GAGGTATTTA CTAAGGAATT TGAGTTATAT AAGTCTCAAT TTAACTTGTG
    54001 TGATTTAACA CCAAAAGATT GGTTAACTAA AAACCTTAAC AAAATTAGTA ACTATTCACA
    54061 GTTTGTGGAT CAAGACATGA CATTAGTAAG CACTGAAACA GATGAGGTGT CAACTAAGGT
    54121 CACATTTTTA GTGAAATATG TTAAACACAG CTTTGTGTCA ATTAATGGAA AAACTAGAAA
    54181 ATGTATTTGT GGTTATACAG GTACATACAA TTCTTTTAAG TCTTTAATAG AAAGTGATTC
    54241 TTTTATAGAT TGTCATGGCC ATGATGCACC ACAGTATGTG TATAGCTTTT TAAATACACT
    54301 TTTATATAAT AGCTTATATC TGTTTTATAA CTTTGGGGTT AAAAAGGAAA ATACAGAGTA
    54361 TCTTAAAATG TTATTAGAAA TAGAGTTACC AGATAGCTTG CTATCAACTG CCTCAAGTAA
    54421 TTTTTTAGAT GAGGAACAAT TTTTATTAGA CAATGATACA TTTTACACCA AAACCAATTC
    54481 CCCCCCAGTC CCGTCTTCTG CATCATTATC TTTAATTATG GATTTTTACA CAGGGTTAAA
    54541 ATATGTGTTT TTAGAGAGAC TGGCATTAGC CTGTAAAGTG TTTGGTAATT CCTTTCTTTC
    54601 AGAACAATTT TCTACATTTA GCACTAACAT TATAATTAGA GATGGGGTAA ATTATACTTC
    54661 AACATCATCA CATATACACG GATTATTGGA TTATGCAGTT ACATCTGAGA CCTACAAACT
    54721 AAAGGGGTAT ACATTTCTTC CAGTTTTATT TGGAAGAACC CCCACTGCAG GGCTAAATAG
    54781 GGATTTGGAG CAAAAAATGC CTAACATAAT GGTTGAGGAT TCTATGGGAT TTATTTCCTG
    54841 CTTGCAAAAA AATGTTAACA AAATTACTGA AACTGTAGAT GGACAAGAAT TTAATATAGG
    54901 AAGTGCTGGT GATTATGCCT TAAGTTCCAA ACTGGCAATG ACAATTGTTA AAGCCCAGGG
    54961 AATTTCTTTG GACAGGGTGG CAATTTGTTT TGGAAATCAT AATAATATAA AATTAAGCCA
    55021 TGTATATGTT GCAATTTCCC GTGCAGTGGA CCCAAAATAT GTTGTTATGG ATAATAACCC
    55081 CCTTAAAAAA CTTACCAGAG ATTCCCAACA GTCTGAATAT ATTTTAAAGG CCCTAAGTAA
    55141 CCCAGCGACG CTTTTGGTTT ACTAAATAAA TTGAGTTACA CATCAAAAAC GTTTAATGTC
    55201 TTTTATTGTT TCCAAGGCCA GGGGTATGTA CTGAGACCAG TAGTTGGGGG CGTAGCAAGC
    55261 ATGTTATATC TTTTTTTTCC AGGGGATTGT TGAAAAGGTT TAGTTGTGTC ATCCGCATCG
    55321 CTTTCACTTT CAGATGTTGA CAGCTTTCTA GGTTTTTTAG GTCTCTTTCT AAAAATTGGT
    55381 GAAGATTCTG GTGTAAGGTT TTTATCCATT TTATTTTGTA TAGAAGCAGC TTCCATTGTA
    55441 TCACTTTGAT TTTCACTGAT GTCACTCTCT TCACTGTCTT CTTCACTATC AGATACTATA
    55501 AAGTCTGAAA GTCCAGATTC TGTATCTGAA AGCTCACTCT CATATTCAGA GTCTGTTAAA
    55561 GATGGACTAA GTGAGTCTTT TTCATCACTG GTAAAAACTT CATCATCACC AGATGCTGTG
    55621 TCAGACTGTG GAGAGCTATC ACCATACAGT AACTCCTGCA TTTTAATTTT TGGAAATTTA
    55681 AATCTAGATC CAGGCTTGGG GCGCGGAGCC CAGGAATGTT TTGTAATATG CCGACGAGAG
    55741 CTCCCTTCTT TAGCCTCCAA GTCTAAAAAC ATGGCCATGT TAAAAACCTT AAAGAGACCA
    55801 GTCTATTTTA TTTTTCCCGT ATGAGCTTAA ATAGTTGTTG GCCTCAGTGA AGTGGTTGCA
    55861 GCCTTTAAAT GGTGCTGTTA GTGATGTTGT TCCGTGTTTA AACGCTAGGG GTGAAGGATG
    55921 CTGGCTTTTT AAGACCAAGT GGTGGCGCCT GTTAATCAGA GGCTCCTTTT CTATTGCCTT
    55981 GCAGCCCCAG AGCATAAACA CACAGTTAGT TAGTCTTTCA GATATACAGG AAATGATGAA
    56041 ATCTGTTAAA GCTGTCCAGC CAAATTTTGA ATGTGATCCA GGCTTGCCCT TTTCCACAGT
    56101 TAACACAGTG TTTAGTAACA ACACTCCTTG TTTTGACCAC TTTTCCAGGC AACCACTGAG
    56161 TGGCATGTGA CTAATTTCCC CAGATCTAAT TAGCTCTGTG AAAATATTGC GCAGGCTAGG
    56221 TGGAATTTGA GCTGACTTGT CAACACTGAA AGCTAGCCCA GTTGCCTGCC CGGAATGATA
    56281 TGGATCCTGA CCAAGGATAA TAACTTTAAC ATCGCTTGGA GAACAACAGT ATGACCAGTA
    56341 CATAATTTTA TCCAAACAAG GATAAACTGT AGAAACTTTG GCTAACTGTT TAACTCTTTC
    56401 AATTAAATCC TTTAGTCTTT TTTGAAGCAT ATGTGACATG TTTAAAAAAT CCAACCAATC
    56461 CTTTGCCATT AATAACTCAT TAGGATGTAC TTTTGGTTGG TCAATTTCCA GAACAGGCCA
    56521 GACACAGTTT GTAAGCCACT CCTCCATTCT AGTAATGTTC AAGATGTCTT GGGTTTCTAG
    56581 TAATATTTGG CTTAACAGGA GTTACTATAG TTAAGTTACT GTGAGAAGTA TTTGGTGCAA
    56641 ACACTGAAAA AAAGGCGTCT AGTAAATCTT TGACCTTGTT ATATAGCTCA TTTTCTTCTG
    56701 GAGTTTTTAA ATCTCCCATA TTATATAAAA TGTTTAAAAC AAATGATAAA ACATTAAATC
    56761 CATTTATACA GGTAGCTCTA GTACTTTGAC CTTCTCTATG TTTTAATTTC CCAGTACAAG
    56821 ATCCACCACA TGTTGGTACT CTAGTAAAAA ATATAGTGTC AGATGTAAAA AAGTTTGGCA
    56881 TTTTCCCAGT CACATCTAAA TCAACAATTG TGCAACATGG AACAGGGTCA AAACCTGTAG
    56941 CATTGTTTAT CCAAATTATA AATATACAGA GCATAAAATA TCTATCCATG GTTTTCTCCA
    57001 ACTGAGCAGA TCTGTGACTT CAACAATGGC CTTTTATGTG GAGTCTCTAT AATACACATC
    57061 CAGATGTGAA CTAGAATGGT TAGAGTCTGG ACTCTTGTTG GTTAAAGTCA TGTTTTTTAT
    57121 TAACCCCTCT AAAGATTGGT TATCATCCCC AACCTTTAAC ACAGTATCCT TTAGCATAGT
    57181 GTCCTTTGAC CTAGATGGCA TATCATGCTC TTTCAGCTTT GCTTTAAATT CTTTTAATGT
    57241 TAAATACTTT GGACTTTGAT CTAATTCCTC CTCTGACTCA GAGGATGAGC TAATTTCAAG
    57301 CTCTTCTGAA GAGGAGCTAC TTTCAAGATC TTCTGAAGAT GAGCTAATCT CAAGTTCCTC
    57361 ATCTGATTCA GTTTCAGAGT CAGAATCTGA ACTAAGCTCT TCCCCATATT TTGAGGTTCT
    57421 TGTTTGTTTA GTTACATCTT GCTCCTGGTT GGTGTCTTCA AACACAATAA AATCATCTTC
    57481 TTCCTCAATA TACATAGGCT TACTTGGTGT GTATAATGCC TTATGGTTAC TACACCCAAA
    57541 GCAATCATAG TTCACTTTAG TCTCATGAAT TGGACTTTCA ATCTGTTTTG ATTTGGGTGT
    57601 TGCACTTTGA CATGTAAACT GAGTCACTGA ATCAGGACAA TAACATGTAT CCACAACTTT
    57661 GGTTATATCT TCTAAATCTA AATCACATCC CATGGATCCC AAAGTTGCTA CAATTCTTTT
    57721 TTTAGCTGCA GCAGTTAGTG GTATATTAAA TTTTAACAAA GTTTGCTCCA AAATGTTAGC
    57781 ATGTGGTTCA GCTAAATCAA ATAAATCAGG TGGCAACGAT TCAATGCTCT GAACCATTTT
    57841 ATACATAGTA TCAAAAGATA ATTGATGAGT TGGAAATAAA GTTTGAAGTG ATTGCTGTAA
    57901 AGTTTCCACA AGAAATTTCA AGTCATTTAA AATATATTGT TTTAGTAATA AAATATACCA
    57961 AGATAAATAA ACACATGTGA TGAGGTTACT TATTTCCTTT GGATCACATT GTTCCATATC
    58021 CACATCCCCA GGATGTTTAA TTAAATCACA CAATGAAAAC TCTGATAGTC CAATGTTTCC
    58081 ACCAACAATA GCCTGATTAT ATAATGAAGT TAAAAATTCA CTGGCCTTGC ATTGCTTGGC
    58141 ATGTGGAAGT AGCTTTGGGG GCCTGCAAAC AACCAACTGT TTGCTTAGTA TATCACTTAC
    58201 TGACATGCAC TGATTGCAGG CACAAGCCTG CTCCAATGCT ACTGCCAGCC GCCCCCTACA
    58261 TGCAGATAAA ATCTCTTCTG GTGAATCAGA TGAGTCTATG TCTCTAAGTT TGCCATATAA
    58321 GCAATTTAAA ATATATTGTG CAGATCTGGC ATGTTCCAAG GCAGCTATTT TTTCTGTAAA
    58381 TATGTCAGAG TTCACAAGCT TTTTTTTAAG CAAGGCTACA CCCAATAAAA ATGCATGACT
    58441 ATTAAGCCCT CCCACATTCC TGGCAAGTAA GGCAACATAT TTTCGAGCAT GACGACCCTT
    58501 GAAGGATTTA AGAATGTTGT CTATGATCTG AAGTGTGTCA CTAGTCACTT TAAGCTCCAT
    58561 GAGTGACTCC ATCTCTATGC TCTAGTAAAA CAACTGGCCT TTAAATACAG TGCAGCTGAA
    58621 GCTATTTTGT GCAAGTCCCT CCCACTTATA GTCCCTGTAT ATAATAACTG GAGAGAGACA
    58681 TTTAACCAAG GTTCATCACC ATACAGCATG GAAACAGCAA GAACAATGAA CTCAGAAACA
    58741 AATAATCAGG TAAGAAGCAA ATTTTATTTA TCAATGCCAA TACATAAGCT TTCGCTTCAT
    58801 TGCATGCAAA AAGAAAAGCA AACCATCATG TATAACAGCG GGGGATTCTG CAGTTAGGGA
    58861 GCTAAGCAAA TGGGTTAGTC TTAACTGTTG TTTTCCGGAG CACATTTTAA AGGGCCTTCC
    58921 AGGATATTCC TCAAAATCAA ATTTCCAGTT AAGAATAGTT TCAAAATTTG TTTTAATAAA
    58981 GGTAGTAAAG CAAATTCTGT CTTCCATGGA AGTGTCTTCT GAAATATATC TTTGTACACT
    59041 TTTTAAAGCA TACAGCCAAA ATACCAAAGA ATTCCAATTA TAGTAAACAT CTGGTTCTTG
    59101 TGCTGGCTCT GTTACAATTT TTGAATAAAT ACTTGCCTCC ATATTACACA GTGAGCCAAA
    59161 GGATGGTAAA TCCAAATTAG ATATCAGTGT AACATAGCCC CTGGAAGTGC CAGTCATGTA
    59221 ACTGATTATA AATTCTGGAT CACATGTTGG AAATCTTTTA GGTGTAAATT TATACAATTG
    59281 CTTGACACAA TTTTCCATTG TTTCAAAAAA CTCTGAATCA TAAGAGTTTT CAGTAGCCTT
    59341 TAAGTAAATT GTTTCCAAAC AATTACACAC ATTGCCATTG TCAGAAAACT TGTCCTTTAC
    59401 CAAGCCTATA AAAAATGCTA CCTTACTCAA AACAGCTTGT AGCATGCCAG GCTCCATAGA
    59461 TTTTCTTTGA ATTAAAGTTT GACAGTATTT CACAGCAAAA ATTGTCTGTT CAACTAGTTT
    59521 AGCATGATCC TTAAAGCCAT CTGTTCTAGT TTTAAATGGT TCAATTTCAT CATAAATCCA
    59581 TAGCACATCT CCCACATATC TGTGATGATA CTGATATAAT TGCCTAAAAA AATCCTTTTG
    59641 CTGATCAAAT TGTTTTTCCA TTTTTCAGGA TATTAAATTT CCCTGCAGAA AAAATGCAGT
    59701 TTGGCAGTTG CTCTGTGTAT CTGATGCTCT GCGAGAGCAA GCCTTCACTG TTATTCAGAT
    59761 GTACTGCAGT GAACTACAAA GTCCAGAGGA TGGAGCTAAA TTTATACAGG CCTATGAAGC
    59821 TTTTATTTGG GCATTGGCAG ATGAAATGAC CCATATTGGA CCATTAGGTG GCCTGTTAAT
    59881 GGATTTAAAC GTTTTTAACA CATTTACTGT ATTTAGAAAT TCAAAAATGA AAAAGAAGGT
    59941 ACCAACCAAC TTAAAATGTG ATCCATTGTA TGCTATTGTT CAATCAGTCC TAAAATATGT
    60001 TACTGAAAGA ACAGTAATGC ATACTGATAG GATTTTTGTA AGAGCAGCGT GTTCCAATTT
    60061 AGTCATTCCC CAACAACTTG CAATTCCATT GTGTGAAATT TCAGTGGGGG CGAGAAAGAG
    60121 AGCGTCTGGG GCTTGGAAAA AAATGGGATC TGGACGAAGA GGAACCATGA ATTGTGGTGC
    60181 ACTGCTACAA AAAGTATATT TAGACTTGAA CACTAGGGGG CTCATATCTG AGAAGCTCAA
    60241 AGCCTTTTTA AAATTATCTT TCCCATTTTT AAACCCAAAT AATATAATTA GGCCATTAAA
    60301 GGCAATTCAG GCAGGCCAAT GCATGGAATC TCACAAAATT GAAATTTCAA CTGCAGATGG
    60361 GGTTCGAAGA AAAGCTCCAA ATTTAACAAT GTTTGCTGGT GTTGTTACCC CAGATAAATA
    60421 TCCAATTCCT GATATTTTAC TATGTACTGT TGATGAAGAT GGAGTAATTT CTAACTGCAC
    60481 TGGAGATGTT TCCCAGTTTT TAGTTAACCC ACAGCACGTC TTAGCAGAAA ACCCCCTGGC
    60541 TGCATTTGAA AGGCCTAGAG GAAACATGCA GCAGCTTACT TTACAATATC ACTCTCTGCC
    60601 AGTAATACAA AATAATGATC CAATTCTTGC AAAATGTAGG CCTGTACATC CTTCTACTTC
    60661 ACTACCTATG TCTTCTGTAA GCCTGGTATA TGACTTGCCT GAAGATCAAA CAAGTTCAGG
    60721 GCAAACAAGC ACCCCTTCAA CTTACACAGT TTATACCAGG GAACAAAGTG CAGCCGCTGA
    60781 GTTGGAATGG GAGCCATGGG ATAGTGACTC ATTAGATGAG TCAGACGAGA CTGTTCCAAA
    60841 AAGTACATTT CCAGTGATTT CAACACAGCC ATGCATAAAA ACTACTGCAC ATCAAGAAAC
    60901 TGTGTTTTCT TCTCATCTTC AGCCACTGCC TAATCTTACC TGTGATTTAA ATGCACAGCT
    60961 TGTTCAACCT TCTGTTCCAA CATCGTCGTT ATCCGTGTTA CAACAGATGT TACATGACCT
    61021 TAAGCAACCG CCACCTTTTG CAGATCCACT TACTCCCACG ACCGCTGCCT TGACCCCCAG
    61081 CCCCATACCG CAACCCTCGG CAGAAAATCA GGAAGTGTTT GAGGCAACAC CCAGTTTTCC
    61141 ACCAAGCAGT AAAAGAAAGC AGAAAAAAAA CAATATGGAG CCACCTAGTG GCCAAAGTGT
    61201 AAAACAAACT TCAAAGCGGC AACGTTTAGA GGAAACAAAT GTAGCACCTT TTGTAGATCA
    61261 ATATCCACTG CTTACAAGTT TTTGTGAAAC TCAGGATTTA AACTGGGATA AAAAATTTGA
    61321 AGATGTGACT TTACTACAGA AAGATGACAT TTTTTCAGAC ATAGAAAAAC AAAAAAGCGT
    61381 AGATGCTACA GCAGCAGCTG TAGCATCCAT TACAGAGTTT GACCATGAAG AAAATATGTT
    61441 ACAGCAAATT TTATGTGACT TATTCCCAGA AAACCAGAAA CAGGAAACTG ATGATGTTTA
    61501 TGCCCTGCAG GGGGAAATTC CTGACTATGA CTGCTCCCTT CCTGATTTTT TTGACTAATG
    61561 GACCTTTAAC TCTCCAGTAT TGTGCAAAAT ACATTGCTTT CACTTCTCTC ATAAATTGTA
    61621 GGAATTGGCA TAAAACTGGC ATATAAATTA CACTGCTAAA AAGCTAGCTT CAGTAGCCTG
    61681 TCTGTGCATA AGCTGCTTGC CACGAAATGG AGGACCCTAA CAGTTTTCCA GCTAAGCTAA
    61741 CAGCCTTATT ACATGTTGCT GCTTCTGAAT TAGAAGAATT TGACTTAAAA ATTTCACCAT
    61801 GTACATCTGA AGAATCTGAT TCTCAAATAG AAGAAGTTTA CAGATCACCT AAACAGCCTG
    61861 AGACTGCTTA TGCTACAAGA TTTCATCCAT ATGCAAAGGT AAGAAATGAA TTTATGTAAA
    61921 CATTTTGTAT AGTTAATCTA CATTGTATAC TATAGTTGAT ATTTAAAGAA TTTTTTACTG
    61981 TTTTAGGCTG ACTTTAAAAA TTCAAGCAAG GACATCCCCG CTACAAAGCA GCCTATAAAA
    62041 AAGGTATTGT TAAACTTTGT TTAAAGATGA ATGTTACAAA CTTAAATTAT CATTTTTATT
    62101 GAGACGCTGT TTTTTTTTGT TCAGGGTAAT CAAGATATAA AACTACAGAT TGCAGCCATG
    62161 GCCGCTACAA TAGAAGCTCA GCAAAGGCAG ATTTTATTTT ATCAAAAGCT TTTACAGTCT
    62221 GCTTTTGCTC CTGGATCCTG TGCAGCCTCC AGCCTCCACA ATAAAGCCCA AATTTCACTA
    62281 CAGGCTTCAG TTCAACAGCA TAATAGGGTG CAGGTACCGG CACAGCCCCC TGTATCTATC
    62341 CCTTTTCAAA ATATTCCTAA TCAAGTATTC CAGCCAGTTA TTCAACCAAA AATGCCAGTT
    62401 TATATTCCCA TGCCTTCAGT TATTCAGCGT GCCCCTACCT CCTTTAAAAA ATCCCAATAA
    62461 ATCAAACATG TATTTTGCAC AATAAAAACA ACATTTTAAC TTTAAAAGTG TCTTTATTGT
    62521 TTTTTTAAAT CTGGTTACAT TATATGTTAA GGGATCTTAG TCATCAGACA CTCTGTGTCT
    62581 AGAAGCTGCC CTTCCCCTTC TGGCTGTTCC CCCTTTTGAT TCCTCCATGG AAACATCAAT
    62641 TCGCAGTGTA ATGGAAGATA TAATGCTTTG TGCCTCTTCC TTTGTTATAG CTTTGTTTAC
    62701 TTTGTTTCTA ACCTTGGCTT CTATTTTTCT AGAAGCTACT GATGAAAGAG CAGACACTGC
    62761 AGAAACAATC ATGGCTTCTT TCTGAGAGGG AGTTAGCATA TCAGTCTTTT CTATTCCTGG
    62821 GCTTTGTCTT AGTCTTTTTT TTAATTCCTT GTTTTCAATT TGCAATTGTT GAAGCTGCTT
    62881 TGCCATTTCA TCCATGGTAG GTAATCCGTG TTTAGGTCCA CTAGATGCCA TACTTAAAAC
    62941 TGAACTGATT AGAGCTGAAC AAATAGCTCA AATGAGTCTG GTTAAATACT ATCCACCAGC
    63001 AGGTCAAGCT ACCATGCTGC GAGCAAACTT TTTAAAACAC ATAGACATCA AAAAGATTAC
    63061 AAATGCACAC ATAAGTATAA AGGCACCCAA AATAGCAGCT AAACTAGAAT ATGATGACAG
    63121 TTGTAAAATA TATGTGTCTG CTGAACAAGT ATACAGATAA AAATTATCCA TATGTGTACT
    63181 GATATTTTGA GACCCAGTGG GAGTTGGCTC ACTTAATATG TTGTTTGCAG GGCTAGGACT
    63241 TGGTGAAGCA ACTTCTGTTT CTCCTGGGGT GGTAATGGGT CCCTCTGTTG AATTATTTGA
    63301 AGGTAAATGT AGTACAGGGG GTAAATGTGA CACACCAGCA CCTCCTAAAC TCACAGATGG
    63361 TTTAAAAGGC CCAGAGTTGG AGTGATTATT AGGACCTTCT GTTGGGGCAC TAGTAGTAAC
    63421 ATTTGGTGTA GGTAATGATA CTACAATAGT TTCATCATTA TCTAAGCTAT TAGCAGGAGG
    63481 TGTGGTTGGT TTTAAAGTAA CAGATTCATT ATTTGATGTT TCACCACTTA AATCATTTTC
    63541 ACTATTTGTT GGTGAGGGAG TTGGCAAAGT ATTAGATTCA CTTTCTAATG CATCTCCACT
    63601 TCCCTCCCTG CTTTCTATCA CTGGACTAGA ATTGGATAAT CCATTAGTAG GCGGGGTTAT
    63661 TTCTTGCGTT AAAATCGGGT AAGTACGCAG TGCAGCATAG ACAACCAGCC ACAGAAGAGG
    63721 CGACCTTCTT AAGAGCATCT TTACAGTACT TACAGCACTC CCCTGGGGTT CTAACTACAT
    63781 TTAGCACCTA TCTGCTTATA TACTGCTCCC CACTTTAATA TGTTTAGTTT TTTACATTCC
    63841 AATACAGATG TACATGACAG ACCAGAAATC CAAATTGAGT TTAAGGCAGA AAAATTTAGG
    63901 CTTAGTTCTA GAGAGCGTGC TAGAACCCTT TGTTTATACA ATGAGTCACC TATTATAATG
    63961 CGGCCTAGTT TACCAACTAT GGTACCAACT GGAGTTACTA TTAAAAAAAC AGGATTGGTT
    64021 GCATTTATTT TAACTGGAAC TTCCAAACCA GGCATTGTAA TTCACACTGG ACTTATTGAT
    64081 AGTGGATACC AAGGTGAAAT TCAGGCCATA GTAATTAACA GTACTCAATC AAACATAACC
    64141 CTGTTTCAAG GAGACTTGAA ACTTAAATTA TGTGCTGTTA CATACCTTAC TCCACCAATA
    64201 TTGGATGAAT CCCTACTAAA TGCACCCCAT TATTATTTAG ATATGGGATA TGATTTGAAA
    64261 TTACCATATA GAATTACTGT CAAAGCAAAT AATAAAATTA CAGTAGATTT AAATGCAGCA
    64321 ATATTTCATA GCTCCAGTTA TCATCCTGTT GTATTTGGAA GATCAGGCCT AGCTTCAAGA
    64381 GGAATTATTG TTTATCCTAA AATATGGAGA CCCAATATGA AAATAACCAT TCATAATTAC
    64441 ACTTCAAATG AAATAAAGTT TGAAAAAGGC AGTAGAATAT GTCAAGTTGG ATTTATGCAT
    64501 AAGTATCATC AGCCCCTTAA TTTAAGACAT GCCATAAAGA GACTTAGAAA ACAACCCTTT
    64561 ACACCCAAAG GCCTGAATGT GGCCTTCATA ACCATTGCAA ATACTGGGCT ACCTAATAGA
    64621 TCTTCATTTT CTGCCACCCC ACCAGTATTA CCTGCTCCTG AATCATTACA AGCAACCCAA
    64681 AATGAAAGGG GAAATAAAGG ATTTGGATCA TCTGAACATA ATAACTCAGA ACCAACAACT
    64741 TTGGATGTAT TGATTTAAGT ATCACATTTT ATTTTAACAA TAAAATTTAA ATCAATAGTC
    64801 AATGCTTTGT GGTTGTGTTT TTGTTTGGCT TGGTTTATGA GGAGGATGAA CGGAAACAGA
    64861 TGTTGATGGG GTTTGGAAAT TAACAGCTAC AGGCTGAGCA GTAACAGTTG CTTCTGGGGC
    64921 TGAATTTACA GAACCACCAA TAATTTTTTC CAGTTCTTTT GCCCATTCAC TGTTTGAATC
    64981 TGACTTTATA GCAGATGCAA TTTTTTCAAA TTCTAGTAAT GCAATGGTGT CATCAGTTTT
    65041 TTTATCTAAA ATAGTTTGAA AGGCAGTTTC ATCTATTGAC ACACTCCCAA TTGCCATAGA
    65101 AATCATAGTA TTCCATAAAA TTGCCTGCAT TGCCTTTAGC TTGGTAACCT GGTTTTCAAT
    65161 AACATTTTTA CATTCATTTG GAGCCTTTAC ATGGTTAATT CTTTTTAGAT ATTCATTTAT
    65221 ATGGTTTGAT TGAAGAGCAA GGCGATAAAT TTGCTCTACC AAGGCAGCTG ATTCATTTTC
    65281 TTGTATTAAA TCACTTATAG TAACACCAGA AGGTAATCCA AGATCAATTT CTTTTTTCCA
    65341 TCTAGGTGGA TAAGACTCCA GAGAATCATT TAATTTATTG TATTTAAGTC CAGGCCTACC
    65401 AAACAAATTC AGACCACAGC ATGTCCATTC GTGAGCCATT TTCTTCAAAC TGGCCAATAG
    65461 TTCAGGCAAT TTTTGGAACC TCTGGTGATG AAGCAGAGAC AGCTGTTAAT ATTCTGACTA
    65521 AAACCACTTC AGATGCTGAA ATTTATTGTG TTCTTCATGA CTGTTATAAA ATCCCTGAAG
    65581 CAACACATAT TAACTTAAAC ATATGTTTGC CAGCAAAAAG GCCTGGAAGA GGTAATAATA
    65641 CTTTATGTGT ACTCCCTATA ATTATACCAA CTCAAGAAGC CATTAAATTT TTATTTCATG
    65701 GAGAAACATT ACATGCAAAA AATCTAACTC CTATCATTAA TTATAAAGCT GCAAAACAAA
    65761 TCTACAATCC AATACTTGAA CTAATAATGC ATGGGAGAAC TAAAGGAAAG GAGCTACAAG
    65821 ATTTTTTTAG TAAAATGCTA TGGTATAAAA CAAAAATAGT TGACACCATT AGAAAAATGT
    65881 GTAAAATTTC CCCATCACCT CAGTGGCTTT TATCAATGTT TGGAACTAAT GAATTCCAAT
    65941 TTGTTTTAGT TAGTAGTTGT TATTTCTTTC AGTCAACTCA ATGTACAGTT GATACATTGG
    66001 GTCATCTTGC ATGGCTTTTC AACAATAACC ATAGTCAATC ATTGGTGACA GTAAACACTT
    66061 TACAGGACTT GGGCATGATT TATTGTACAT CATCTATATT GGTGGATGTA CCAAACTTTG
    66121 TTTCATACAT TGAGAAAAAA TTAAATATTG ATGATATGGA ATTAGCACAT TTAGACAATG
    66181 CTATTGACAC TTTAAGAGGA GAACTAGTTT TACCTGATAG AGAATTAGTA CAATTTATTT
    66241 ACCTTGCATT TCATGCATGT TTAAATAATG AACAATTTAT TAAATATTCT TTGAATACAA
    66301 AATATAATGT TTTAATTCAC CCAAATAATA CTACACCATG GTTGACACAA AACTTAACAG
    66361 GCCAATTTAA ACAAGAAATG GTAAATTATT ACAATAAACA ATCATATTTA CAGCACTATA
    66421 TTACAGTAAT GAAACTTCCC TTACTTTTAC CAGCAGGATA TACCAATGTA CACGCTTCAA
    66481 ATAAAATCAA ATACTGGGCA GGACAATCAC ATGATGTAAC ATCACTTATC AAAATGCTTT
    66541 GTGATCAATA TTGTTATCTC ATGGTGTCCC ATGATTTACA TGGTCTGTTA AAACTGGCTA
    66601 CACTTCCACC AAATAGTAAA GGCAATCCCA AAGAAGTTAT TTTTCCATCA GTGTACAAAA
    66661 TGCCTGTTTA TAGATGCCAA TTTTTAAACA AAAATTACTT TATATTAATT AGTGAAGATA
    66721 ACATTAATAC AGTTTGGGAA AAAATGGTAA TGTTACCAAT AGAACACAAC TGGGAATACT
    66781 GGCCAGATAC AAAAATTACA CTTGGAATTA CCTACCAAGA AGCATATTTT TGTAAGGAGA
    66841 CTATTGAAGA GCAGCTTCAG TTATCAAGAC ACGAATACTT TAATGTGCAC TTACCAGTTT
    66901 TTAATCTAGT TTTAGATCTT GATTTACCAA TTGAAAGATC ACAATATAGT ATAGATGAAC
    66961 TATACCAGTT GTGTTTAAAA CTTAGGGAAA TAATTTTAGA TGTTTTAGAA ATATTTGGTT
    67021 CAGTAAACAA AAACACACAC GAAGTTTATT TTTATAAATC AAGTTGTTTA GTAGATAAAG
    67081 AGGCGTATGA TTATGAGGGC TTTGAAAAAC CTGAATTCTG TAACTGTGAT AAAAAAATTG
    67141 GATATAGGAT CATAACAGCA ATGCCACAAA AAACTGCATT TATTGGGGCA GAATGCATAA
    67201 TAGACACTGT TAAAATAATA AATCATATAA TTAAAATGGA TAAAGACCTT AATATAATGT
    67261 TTCCACTTCT CAGACACTGT GATGCACCAT TTGATATAGG AATTTATCAT TCAGGAAGAT
    67321 GTATAAGATT ACCACTTACT TATAAAATTG ATGAGGGTCT TAAGCCAATC AAACTGTTAA
    67381 AAATATTTGT TTGCCATCCT CATGTTAAAT GTAAAAAAAG CTATGTTGAA AATATGCTAA
    67441 AAATAGAAAA CTTAACCTTT CACTCAACAC CACAAAAACA TTCAAATGAA TACCAGTGTA
    67501 TTGTAAATGT ACATGATACC AACTATGGCT TTTTGGAAAA AAGAAATAAG GAAATATTGC
    67561 CAACAGCAAT TCAAGACATT GAAGCTGAAT TTTATTCAAA AAACATGGAT TTAATTACAT
    67621 GGTTTAAAAA CAATGCGTGG CTAAAATTGC ACAATAATAT TCAAAGCTAT TTTCCAGAAG
    67681 ATAGGACTCA GCAGTTCAAC AATGTGTCAT TTCAGCTGAC TGCTGGTAAC ATCATTCTGT
    67741 TAAAACCAAA AAGAGGAAGT TGTTTTCAAT GTGTGGTATT CAGGCATAGG ACTAAAACTC
    67801 AATCTGTTAG GTTCTTCATT GTATTACATG CCTACCAAAC ATCTACTATT ATGTTAACAC
    67861 TTATGAGTCA ATGCTTTGCT TCAAAATGTA ACAATAATAA ATCATGTGCT CACTTTACTG
    67921 TTACTGTTCC ACTGCTTTCT ACACCTGACA TATAAATTTC AGATCTCTCC TACTTAAAGC
    67981 ACTTACATGC ACATCTTGCA GTTCACTGAA TTGGGAAGCT CTGAAACAAA GCTGAACAAA
    68041 GTATAATGGC CCAGCCTATG CTCACAATGA TGCAGGACAT TCTAGAAGGT ATAAGTGGGA
    68101 CCTTTTTATT TATTTGTATT AATTTTAATG GGAGTTAACT TTACCATGGG CTTATGGGAT
    68161 TATGCATGTT AGACCCTTTA CCTTATACAT TTAATGTTTT AACTAGGACT GGAAGAAACA
    68221 TCAGACTTTG ATTCTGATGA CAGTGGAGAA TTAAGTGAAC CTGAAGAAAT GGATGAACAA
    68281 TGTGAATCCA GTACAACACC TGGTGAACAG CCAACTGAGT CATGCGAGAA GAGTGAGCCA
    68341 ATTCCTAAGC TGATCATTAA GTTGCCTCCA AAACATATGA CAGAGGAACC CGAGGCTCAT
    68401 CGGTCTCCTC TAAACCGTGC CAAGTCTCAT TCTGGATCCA GCAGACGTGG TTCACCCCAC
    68461 AGATCAAGAT CGCCGCAGCA CTGGGAAACT CAAAAAAAGG CACTGAGTGG AAGACATCGC
    68521 AGACATAATT ACAGAACAGA CAGAGGAGAT TATGTGGATA GAAGAGCAAG ACATTCTTAC
    68581 AAAGATGACT ATCATCCATA TAGCAGGTCA GTTAGTTCCA GCAAAGAAAA TTATTATGAA
    68641 CTGTTACACC ATAAGAGGCA GGAGCTGAGG GGACCATTGT ATTGTCCATC AACTAGAAGG
    68701 CCAGGAATTG CAAGGTCTTT GACTAAACTT AGAATTCCAT CAGAAATGAG AAGGTATCCT
    68761 AATGAGGCTT GGATTGCTAC AGAACAAATC AGGCCAAGGT CAGAACCCAT TTTATATTTT
    68821 GCAGTGTCTC AGTTACCATC CATTTCAAGG GAAATTTTTA CCGATCCAAT TTCTAGGGAT
    68881 ATAATAGAAT CCGGATCAAA AAGTACAAGT CTTAGGGCTA AAAAGATGAA TTTTAAAACA
    68941 ATTGTTGAAA AATTTAGTTA TATTAAAGCA GTTGTGTCCA CCAAAGTAAA CTTTGGTTAT
    69001 TGGTATGGAA TCAGATCAGA GGTCATAGCA AATTCTGGGC TTAGTGTACT CTGCCACCTA
    69061 GTGGATGAAA CAATGACATG GCTTCAGCAG CACATCATCA GAGGTATTGA CACATCCAGT
    69121 GACTCTGATG TAATTTTATG TTCTGCTGAC AAGTTAACTA GAGCCTTTGT TGAAAAAATT
    69181 GCTGCATTTG CAGCTTGTGG GTTTACTGAC TCAACACATC GGGCATTAAT TAGGCAAATT
    69241 AGATATCTTG TTACATCCAC AGGTGACTGT ATTGGGGCTG CATATTTGAT GTTAGAAGTT
    69301 AAGTGTGAAA CCCACTTGCT TATTGTGCTT GCATATGCCT TGTGCTTATC TGTCCTGACA
    69361 CAAAACGTTA AAGATCCAGA ATTGCTCAAA CACATGACAA ACATTGTTGA ATCTTATAAG
    69421 CCTGGACAGG TTGCATCCAT AACCACCTCT ATTTTAGAAC TGCACTCGCA ATGTACTAAC
    69481 TTGATTCACC GCATGGATAT GCGGGCCCTG TTTGGGGATT ATAACTTAAA TAAGGGTCTG
    69541 TTTTTTATTC CTTTTTGTCC TCCATCATCA AATAATTAAA ACTTGTTCAA TAACAATGTA
    69601 ACATTTTCAT TGTTTGTGTT CTATACATTC AAATAAATCA ATAAAGATAT AAAGTTGAAA
    69661 CCAAAATCAT CTGTATTGTT TTGTGTGGGC CTTGGGAACC CCGCCGCTGG GGTCATAGCC
    69721 GCGCGGGCCT AAGGGACTCT GCCGCCAATA CATACACACT GAAATCTTTT CTTATAACAG
    69781 CAAAAGTTAA CCCTCTCCTA TATGCCAAGT CCCCCTACCC AAGTCCACCT ACCAAAGTCC
    69841 CCTATATGCC ATGTCAATAA AAGGCTATAA AACATAACTT TTTAACTTTT TATTTTTGAA
    69901 AAAAACATAG TTAGTGTTAT TAACAAATTA CACACGGTTG AAATCAACAA AGTTACTCTT
    69961 GGTCCATTAA TTGCTTTTCT AAGTTGATAT TGTATACAAT CTTGACATAC TCCAATAGCT
    70021 TGCCCAAGAA CAATAAAAAC TGTAACTGAT AAAATACAAT TTACAATATA TGATGAAAAT
    70081 ACCTTTCCTA AAACCAATCC TATAATAATT ATAGCAATTG TCATAAATAT TACAGCAATC
    70141 CATCTTTTAG GTCTGGATAA ACCAATACAC CAATATCCAG TAACTGTAAA AATAAATAAG
    70201 TATTTATCCA TTCCCATCAA AAAATCTGTA TATATAACCA TTAAAACAAT AGATAATATA
    70261 TATTGTGCCA TAACAACTGT TAATAATAAT AGGTCTGGAT ACATAAGAGT GAGAGCGGTG
    70321 GTACATGGAT GAACAATGTA TTTGTTTGAC TTACATGCAA AAATAGCCCT TCTTTTAATA
    70381 AGGCCACATA AAAAAGTGTC ATCACCTTGT ATTTTTCTTA TTCCATAAAT TCCACCCAAT
    70441 AAACATACCA TAAATGGCAC TATAAAAATC AAGCTGTGAA AAAGTTTCAT AAAAATCATT
    70501 GTAACATATA TGACAACTGC AACACAATAA CCAAGTTCAT AATATTTGTG ATACATAAAT
    70561 GGTAATATGT AAATTACCTG ACAGCCCACA ACTGGCCAAA TTGCTAACAT GATTCCATTT
    70621 ATAGAAAATA TAACTGGTAA AAAACTAGAT GGTGAGTGAC CAATTGCAAT AACTAAAAAT
    70681 GTTATTACTG TTAGCAAGAA ATTAACTGCA AATATCCATA GTAGGTTTTT ATTAAGCCAT
    70741 TTTGAATATG GGCATATACA TGCAATAATA ACCACAATAT GAATTATAAC AATGCACCAT
    70801 CTATACACTA TCATGTGCCA TGTAAGAAAT ATTTCATAGG TCAACAGTGA ATTGAAAATA
    70861 AAGCACCATA TAAAAGGAGC AGCTGCCAAT GAGCCAGTTA CACAGCATGC CACTAGTAAA
    70921 TTCCATTGAG GCATAACTTC TTCCATTTTT ACAAGGTTGG TATAAATGCA GGCTTTGACT
    70981 TTTTGCGAGC TCGTTCAAAG TCTTCACTGT GCTTTCTTTT GTGTGGTTTA ACAACCACGT
    71041 CAGATGACTG ACTGGTAAGA TTTTCTGGTA ACAGGTTGGC TTCTTTATGG TCTGAGCTGC
    71101 TTACACATCC AATGTCTTCT GAATCTTCTG AGCCCCAAAG AGCCTCTTTA TCTTTTCCAG
    71161 ACCTGTCCCC AAAAGTAAGT TCCTTAGATG GCAAAATAAC AACTTTAATA GAGTCTGCAT
    71221 CTTCTAGTGG GATTTTTAAA AAAGTTGATT TAATGACTAT ACAGTCAGTT GTATATACTA
    71281 CTAGTGTGGG AAGTGATACC CCAGGTATTT TACATATGTT AATTGATTTA ATTAAAGCAT
    71341 CAACTGTAGC ATATACTGTT AAATCACAGT TAATGTAACC CTTATCTGTC TTGAATTGCT
    71401 TGGTTCTTGG GGAAAAATTT GATGGCATTT CATCAAATGT TATAGTTAGT GAATGTTCAT
    71461 TAATGGAAAA AACCACAGCC AACAGAGTAG AGTTTAAAGT AATTTTAACT ACTCCTTTGT
    71521 TTCCTCTAAG CCATTTTAGT AGAGCTGTTG CAGTTTTAAC AGTAAACAAA AGTTCACTTT
    71581 GAGGCTCTGT TTTCATGCAA TCTTCAAATG GCACACAACC AATTTCAGTT GTTCCAGTAT
    71641 ATCTAATTGA TGTAAATTCA TCACGTGAGG TTGTCACTTT TACAAGTTCT GGCAGATCTG
    71701 TATCTGCTCT TTTATAAAAT GACAAACTTG CTGATGTCAA TCCAGGGCTT AACAATTCCT
    71761 TTGTACATGT AAATGATCCA CTATGTGATA CATTGTTAAA GCATAAACCA TTCATAAGAT
    71821 CAATACCACT TCCTACAGCT TGTGGAATTT TAGATTTTAG TCCACATTGT GGTTCATAAT
    71881 AAAGCATACA TCCAGGTGCA ATGCCAGCAA CTGCCATCAA GTTTGGGTTA GCCCACTCTC
    71941 CAATAACATG AAGAAGGGCC TTTTTCAAGT GAGGCTGCAG ATGCTTATAA ACTTTTGTTT
    72001 TTGTAAGCAT TGAAGTATCA AAAGAAGCAC TATAGCAAAG CTCCATTGTC TAAAACTAGT
    72061 ATTTAGAGAT CTGTACTTGT AAAATTACCA ACAGCTTCTG AGCTTGTAAG TAAAGCTGGC
    72121 TCCTTAAATA GACACGAAGA ACTAAGACAG AAACATCTTA TAAATCATTA TTTACAGATG
    72181 TGGTATAGTC TGAGCTTTCC CGCTCAAAAA AGTTAACATT TTTAATATAT CCAATATATG
    72241 ACAAAGGGCA TGCCCTGGGG GGAAAAGTTC CATAAATTGG TACACAATCA ATAGTTTTTA
    72301 AAATTCTATC AGCAGTAGCT TCTAAAAAGT CTTTAATGTC ATCTGTAGAA ATTAAGGAAA
    72361 CCCCCTGGCT TTTTGCTACC ACAAATTCAT GCTCTATTTG TACTGCTTCC ATAAAAAGGT
    72421 CTTGAATCCA TTTTGTAGAT GGCCTGGAAT TTACTGGAAC CAGGGATGTA TACAAAAGGG
    72481 CTGCTGCTCT GGTGTGTAAA TATTCATCCC TAGATATATA GTCATTAGCT AAACATACAC
    72541 CACTCATAAT TCCTCTTACT CTTAAAAGAC CAATGCTATA AAAAGAACTT ACAAAAAATA
    72601 TTCCTTCAAT CAACAAAAAC ATTAAAACCT TTTCAGCTGT ACTGGTAGCA CTTTTTACTC
    72661 TTTCTTGAAG CCAATTAATT TTACGCAGCA GGGCATTATC ATTTATTATT TTATTAGCAT
    72721 ACTCATACAT TTCACTGTTA CTATTCCCAA AAAACATGGA TAATATATTT GCATACACTT
    72781 TTCCATGAAT GTTTTCCATT GCCATTTGTT CAACATAATA ATTATATAAA TCATGAGATG
    72841 AAAACTGCCC TATAATTTCT TCCACATTAA AATTTACTAG ACGTTCTGCC ATGCCCAAAA
    72901 ATGTAAACAG AAATCTATAA AACTCTTTAT CAGTATCACT TAACATTTTA ATTTCAACAC
    72961 TATCAGTAGC CAGTTGTATT TGTGATGGAA ACCATCTATT TTGCCAAGTT TCTTGGGTAA
    73021 GTTCCAAAAA TCCAGGATGA TCACATGAAT ATAGTATAGT TTTTACAGAG TCCATGTTAA
    73081 GAAGTGAATG GTGCACTACT GACAAGCTAA GCACTCCTGT GCATCTGGGG ATCCTTGTGT
    73141 GCACTGCCTT TTATTTATAG GCTGCTCACT TGTATCTGTT GCTTTTCCTT CTCTTTTTAT
    73201 GATTGGTTTT TCTGGCAAGC TTAAGCACTG AAAAACTGGA CTAATAGATT GTTTCTGAAC
    73261 TCTGCAGTAA TACATCAGCG TTTTCAAACC CAACTTTCTA GCAAAAAATA TCAAATCCCT
    73321 TAAGTAACTA GCATTTGTCA CATTTTCCTC CTTTAGAAAG TAACTAAAAG ACTGACTTTG
    73381 ATCAACAAAT GGTGCCCTCA AACGTGCCCT TTTTAATTGT TCAAATGGGC ACATGTCAAA
    73441 AGCAGTCTTA AAAATGGAGT AGCGTTGTTT TAAATCATCT GGAAATTTAG AAACATCCCC
    73501 TCCATAAAAT TTTATTACTG GAAGATCTTC ACGCCTAACA TGCTTTAAAA ATGTAATGTT
    73561 TGGTTTAATG ATTTCTTCTT TGTTTGACAC CTTTGATGAC ATGTTTGCAA AAAATGGATA
    73621 GAATGAATCT GAGTATCCTG TAAGTTGAGA GGTTCCAGCT GTTGGCATTA AGGCTATAAA
    73681 TTGAGAATTG AAAGTTCCAT ACTCCTTTAC TTGCTGAGAA AGATGTGTCC ACATTTTTTG
    73741 AGAATAAAAT GTCCTGTGTG TAATTTGCCA ATGTGACGGA TGAAGAATTC CCTCAGATAA
    73801 TTTACTTATT GTCCACCCAC TAAATTTTTC ACCATGCCCA AATTTTACTA TTTCATTGCT
    73861 AGTTTCCACA GCATGGTAAT ACATTAGTTC AAAGATATGT GCATCCAATT CCTCGCTTTG
    73921 TGGACTTAAA TAATTTAAAT TTAGCTCAGC AAAAACATCT GCAAGGCCTT GAACTCCAAG
    73981 CCCCATAGAC CTAGGGCCTT GCCCTCTGGC CACAGAATCT GTTGGATTAA ATCCACCTAA
    74041 TATAGCAGCA TTAATCATAA TAACAGCGGC CCTTACTGCT GAAACTAGAG TTTCATGAGA
    74101 AAACAAAGTT GTATATTCTA ACAGTGGATC ACTTGTTGCT TTTGGCTCAC GTTTCAAACA
    74161 TGCAGGAAGG CAGATGTTTG CCAGGTTACA TACAGCAACA TCCATTCCTG GACGTTGAAT
    74221 AACTTCAGCA CATAGGTTGG CACAATTAAT TGCCATTCCC TGGGTTTCAT GCCAGTAATA
    74281 CTTATTAATA GGATCCTTAA AAAGTAAATA TGGTGAACCA GTTTTGATAA TTGAGTCTAT
    74341 AATTGAAAAC ACAATTGTTT TAAGGGGTAT TTTATTAACA TACAGGCGTT GTGCCACTAG
    74401 CTGCTCATAC TTGGCAGTAA ATTGATCACC ATATAATGTT TGCAATTCAT TGTGATCCTT
    74461 AGGGTCAAAT AAATACCAAT CACCTGTAGG ATCTTTTTCA TATTTTTGAA AAAAAATATC
    74521 AGGTATACAC ACCCCAAGAA AAATACTGGC ACTTCTGTCT GGGTTTTCAG GCTTCTTTGC
    74581 ATTTAAAAAT TCCAATATTT GATAATGCCA AACCTCCAAA TATAGCGCTA CACTAACTGG
    74641 CCTTACATTA GCCTCATTGT AATACTCCAC GCAGCCATTT ATCATTTTAA TGCAAGTTTG
    74701 AATATTTTTT CCTAATTGTG AAAAAGATGA CATATTGACA CCCACTCCTG ATTTAACATG
    74761 AAGAAGCGGT AAAAGCTGCT CACATAAGGC TTTTCTTGTG TTGTATTCAT CATTAAAATT
    74821 GGGAGAAATA ATAAAACAGC TACTAAGATG CCCCTCCTTA AGTCCAGCTG ATCTAACAAC
    74881 TGGAGTTGCA CAACAAACAA GTTGTTTTGA TAAAAATGTA AAAAAATACT TAATAAAGTC
    74941 AAAAGGGCAC TTCAAAATAA CATGATACTT TGTTTCTTGT ATTGACTTCA AAGTAGTTTC
    75001 TAGCTCTGGT CTTAAGTAGC ATTCACATGT AAAAAATACA GACAATCTCA AAAACAAATG
    75061 AGGTACACTT TCCAAAGTTT CACCTTGTCT AAGTACATAT GTGTCATAAA ATCTTACAGC
    75121 TGAAAGTAAG CCCCTTGTCA TTAATGTTTT ATAATCCTCA CTTTTCATAA ATTCACTAAT
    75181 TAGTAAATCC AAAGAATCAC TAAGAGCCTT AAAACATGAC TTAACATCAT CTCTTAACAT
    75241 CTCACCAAAA ACAGACAAAT AATGGTTAAC ATTTGTGGTG CATTTTTCTG CCATTTTCCT
    75301 ATGAAACAGC CATCCAGCAA GTTCATTGGC TTCTAAATCC CAGCCAACAT TCACTTTTAG
    75361 TTCGTTGATA AGTGAAGAAA GTGTGTTCTC CATTATAGCA AGAGCTCCCA AGTTCCAGGA
    75421 TCTGATATAA ATCCCTTTAA TTCAACAACA GGCAATGAAC TGCCTCTCAA GTGTAGGCTC
    75481 TGATGCTCAA TTGAAGAATG GTTTGAGCAA TGACCAACTC TGCACCAAAC TAGAAATGTA
    75541 AGTGTATTTA TATACATATC ATTTTGTAAC TCTATCACTT TATTTATTAC TTGATCTGTA
    75601 AAAAAGCTTT TTATATATAT TTGTGTTTCC AATTGACCCA TTGAGCTCAT AAAAAATGTC
    75661 AACTGCATTA CAGGCTTCTT ATCAAATACA AAATAGCCAA TACAGGCGTA TATTGTTTTT
    75721 TTTAATGGTC TACAGTCATA CTCTTTTTTC TTTTCATCCA AATTAATAAA TAAATCTCTT
    75781 GGTATATAGA CACTCATATA GCCACCAGGA CTTTCACTAG AAATTATTTC TCCTTTCAAA
    75841 ACTGTTGAAA GTTTGTTTAC AAATGAGCTT CTAACATTTG ATATGCTTGG ACCAATTGGG
    75901 AATAAAAATT GATGAAATTT ACAATTTATG ATCAAGTCTT CCAAACCCTG AATACACTCA
    75961 CTTCCAATAT GTCCTTCACC ATACCACACA TTTGCAACTC TTTGAGAATC TGAGCAATGT
    76021 TCCCACTCAA CTCCTGACAG TTTTAAAAAA AGAAGTGGTG AAATAATTAT ATCCATTTGT
    76081 GATTGCCCCC CACCTTGTTT AAATAAAAAA TAAATCATTC CCAGGGGCTC ATAAACATTA
    76141 AGATTTTTAG CATCCATTAA AAAATTACCA TAAATTGGTT TTTTTTCTTG TAATATATAA
    76201 TTCATGGCAT CAGTAAAAAT TATCCCTGGT TGAACAAGGG TATTATATTT AGATAGCACA
    76261 TTTTTAACAC TCTTTGAGAA CTGTGTGCCA CTGGACAAAT TTAGCCTTCT TGGTAAAGGT
    76321 GGTATCATTC TTAATAGGTC TTTTTTTAGT TTATCAGCAC GTTCTTCAGT AACTACTTTC
    76381 ATGATGGCTT CAGCAAGGCC ACTACCTAGA GTACTAGATG ATTGGAACAC AGCAACTAAG
    76441 TATTTTCCAA GAATCAAGGT TTTACTTGAT TTGGAAATTA AGTTGTTATC AATCCAAGAC
    76501 ATTGAAAAGT CTACTTTACA GGACTTTTTA AATAGTCTCA AAGCAGAACA GGGGGAATAT
    76561 TTTCAGTTTG CAGCAAACCA GTTTTGCTTT TTTATATTAA GACTGACAAC CTTTACCTGG
    76621 AAAACAGATG GTGAACCCCA AACAAAAAAA CTTCAAAGTT GGGTGTCACG CCTACAACAG
    76681 CTGGTGAATG ATTTATTAGA GGTAACAAAT GCCTCCCTTA TAACATGTGA TGGACAAAAC
    76741 CCAATTGGTA ATAATGCAAT CCTTTTTTCC ATAACAAAGT ATTTGGTGAA CATTGATGGA
    76801 TATAAGGGCA AAACTCAGCC ATTTATTCCA ATAGGGCCAA TCCAAACTTT TAGATGTATT
    76861 GAAGAACTTA TAAATTTAAC CTATCATATC TTTTGGACAT CCTCCACAAT GTTAAAGCCA
    76921 ATTTGGCCAA CAGACATGTC TCTTAATAAA CTGGAATCAT GGTTAACATT AAATGCATTT
    76981 TCTAAGGAAG GTATACAAAT TCCCATTTTA TTTGATACTA AAAGTGCTGC TGGTAATATT
    77041 ATTAATGACA CCCACTTATT TATTCCCACA AAATCATTTG AAACACTTTT AACACTCCCA
    77101 GCATCTAAAG AAAGAGCAGC TGATTTAATA GAATTGGCCA CTGGTAACCG CCCCCCAACA
    77161 GAACAAAGTC CAGTTTTAGC ATTTTCCGAT ACTGTATTGA TAAATTGCAC AGACAAAACT
    77221 TTCTTTTTTT ATGACTTTAT TGTTGAATCA TTATTACATA ACAGAGTTTA TGAATGCTCT
    77281 GTTTATGCCA TTGAAACTTT TATTCAAACA GGAATAAAAG CAATAGAACA GGTTATGGAA
    77341 CATATTTCTA ACACTTGTAT AAAGGCCTCA ACCTACACAC AGGAAAATGT GATAAATTTA
    77401 AAAAACTACT TTTTAAACAT TGGACTTACC CCAAATACAT CAAAAATGTA CAAGACTTTA
    77461 ATTTTACCAT CTAGTCCACC TACATTGCCC CAATGGAAAG GAATTTCTAA GATGTTGGTC
    77521 ACATTGAGTC ATGTAATCAT GTTTTGTGAT GCATTTCACA GTTGTGTTAC CAATTGCAGT
    77581 CCAACATCAG TTTCTAGGCA GCACCTGATA AAAGTAATAG AGACATCCAC AATTGAACAT
    77641 GAATTTCATC CATTTCTTAA AGAAAAAACC AAAGACAATA TAACATGGTC CATAAAGTCA
    77701 GCATTAAAGT GGCTTTTACC TGTTGCTCCC ACAAAACTAG CCAATGAAAT TATTCCTTAC
    77761 ATGTCATCCA CCTTTATGAA ATTAATTTGG TTAAGGTGGC TACAACGGGC GTGGCAAGTA
    77821 AAACAATCTT TTATAGACCC ATCCATAAGT TCACAGCCTG AAAATCAACC TAAAATAACA
    77881 GAGGAAAGTG TACGGGTCTA TTGTTTAAAT TTGCGAGTTG GTGAATTAAA ATATAATCCA
    77941 CAAATAGTCA AGCATTCTTC TTTTGCTGGG GAGTTTTCAA CTCATGTGAT TTTTCCAATT
    78001 TTGTCAAAAA TTTTTAATGG ATCTGTGCAA AAAAACAGAG CCCTTTTCCA AATTCGCTGG
    78061 CTGTTAGTTT TTGGTGGAAA TGAGGCACAT GGCCTGTCAT CCATAAAAAG GTCACTAACC
    78121 CTGGCTTATT TTCAAATAAT TGACATTTTG GAGGATACAG CAACATTGGA CTGCTTTACA
    78181 AACTTACTAG ACTATATGGT AGAAATTGTT GAAGAAATTC AAACACATCT ACCACAGGCC
    78241 TCATTTCCTA CAACATTTAT AGAAAAGTTA CTTACAGCAA ACCATGAACA ACAAATTTTA
    78301 CATTTTTACA ATAGTTTAAA AAAATTTATT GATGAATTAA ATTCAATTTT GCCCAAACTT
    78361 ATTTCATTAA TATCACTAAG CAACACAGTA TGTCATTGTA TTTATCATTA CAATAGAAAA
    78421 ACACAGCTCT TAAAAATTCC AGTATTAGGT CAATCTGTGG AATTATATAT TACAATTGAT
    78481 ACATTTAAGG AAATGCTTCA AAGTTTAGAA AACACCATGC ATGAAAGCTT AACAATGGTT
    78541 ACTCAAATAG CATATGATCT ACATCATGAC TATGTTAAGT TGCTATCAGT ACAGGAACAA
    78601 ATAAAACATA TCCAACAACA TAAACTAAAT CTAAAAGCAA AAACCTTTGA AATGGTCACA
    78661 CAACTAATAA ATCATTATTT AGATTGTTTT AAAACCTACA ATAAGTTTTT TTCACAAGTT
    78721 AGCAACAGCT GTTGTTATTC ACTTACAAAA CATTTTGCTT CTGTGTTTGA AACTTCCCTC
    78781 ATAGATATTT CTACTATTAA AAAAATCCTT GAATTTAAGG ATGATACAGA CGATCCAACT
    78841 GTGTTTTCAA TTGGACTTCA AAAACCAGTA CAATTAAAGG TAACCTTAAC TGATTTATAT
    78901 TTGAATGGTT GGACACAACA GGATTTAGAT AACATTGGTG ACCTGTTAGG TAAGGCCATT
    78961 CAGGATGAAT CACATAAATC TAGAGAGTCT ATTAAACTTT CATACTCAGA AACACTAAAT
    79021 GCAGAAGTGT CAACCATAGA TTGGACTTCC TATAACAAAA CATCTATAAC TCCAGACGAC
    79081 TTTAAATCTG AATTTAAAAT AATTTCTGTT AAGGAGCTAC TACAAGCACT GTAACAATGT
    79141 CATTGCCTGT ATTAATTAAA AACCTTAAAT TAGAAGGAAC AGCATCTTCT CATCAAGCTG
    79201 ACTGTAGGTT TGGACCACAT GCTGGGTCTC AGTGTCTTAG CAACTGTGTT GTTTACTTAG
    79261 CTTCAAGCTT TTTTAACAAT GATACTCCAA TAACATCAAC ACATGGATTG GATAAGGTAT
    79321 TAGCAGATGG GGCATTGGTT GATGCAGTTA TAAGAGATAC TGGGATTTTA GCAACAGGAC
    79381 AATATGCCCA GTTACATCAT ATTCCAAGTC AAATTAAGCA TCCTGACTGG CAATGTTTTA
    79441 TTTACAAATC TGAAGAAAAA TTTGGATTTG TTGGAATGGA ATCTGAAATT AAAGAGCCAT
    79501 GCATTTCTTC TTTAAAGGAT ATTTTATCTA AAAATTATGC TGGAACTGTT CAATATTTTT
    79561 TGAGTATAAG CTTGGAAAAG TCTCAAGCAA TAATAATAAA GGACAAAAAA ATATTTTTAT
    79621 TTGATCCTCA TTGTCTTACA TCAATTCCAA ATAGCCCAGC ACATGTTCTT AGCTCTTCTT
    79681 CTCCATTAGA CATTGTTTCA CACATTGCTC CACCAAATAC AGAATATACA GGCTGTTTTC
    79741 TTTACATTGT GCCACATAAT TATGTTGGCC CTGATCAGTT TATCATTAAC CAATATAAAG
    79801 TCGTTAATTT TGAAGAATTA CATGGCCCCA GTATTGATTT GGTAGATGTA GCCAATGAAG
    79861 AGTCATGTGA AAATACGGAA AAAAACATGT TAGAGGAACT CCCAATTCCT ATTGATGAAA
    79921 ATGAACTTAC CGGTCAGTCT ATTGGAGAGT TATCATCTGA TCAACTGTAT AGCATAGTTC
    79981 CTCTATCTCC CACACTACTT TCTTCATCTG AGGCTCCTAT AGTCCTAGAT AGTAATGAAA
    80041 CTACAGAACA CCACTATAAC AAGGCACTTC CTGATTTTCA AGGCAACTTG CCTGTGGCTG
    80101 ACCCCCAGGA TAAACCCAAA AGTTTAAAAA CCAAACCACA AAAGCACTAT AAGGGATCAT
    80161 CTAATACCCC TTATGCAAAA CCACCAAAAC CAAAAGGGCC CAAACAACCA CCTGTTAACC
    80221 CTAATATTTC TGGTTCGGAC ACTGACTCAG ATGAAACCAC AATAGACGAT ATTTTTATTC
    80281 ATTCAGAACC CAGTGAACCT CTAAACCCAT CACCAGCACA AACACCTACA GAATTCACCC
    80341 AACCCGAGCA AAATAAGCTG CCTGTATTGC AATCAACTGC TGAAACAGCT AACTCAACAC
    80401 ACAGTGTTTC TAATGGGTCA TCTTGCTTAA TTAAAAGCTC AGAAACTGTT AAATTAGTAA
    80461 ACTTACTTCA TGATGTTAAG CGCAAAAGAA GTGAGGGGGG CTACCAAATA AGGGAGTTTA
    80521 TTGATAGTGA CTCAAGTAGT ATTGGGGAGC CTAGTAAAAA GCGTTTATTT ATAGGTGAAT
    80581 CGACACCCCA GGATGAGGAA ATTTGGATAG ATGATGAAAT TATTCCCGTG TCTGACTCAG
    80641 AGTCTGTAGC TACTGATGAA AGTGACTTAC AGTCTTTATT TCCTGAAAGT GAAAATCTGG
    80701 AACAGGATAC AGATGGATTT TATACAGATA ATGTTATAGG AGGGGTTGAA AAGATAAAGG
    80761 GGCTTTTTAT AGATGGTCTT ACCAAGGTTG AAACTCAAAT TTTAAGCTTG TCAAATTTTG
    80821 GTCACTTTGT TGGAATGCCA TTAATTATAG ACCCGAGCAT AAATTTTCCT TACAGGGAAA
    80881 GTGTGGCTTT ACATGCTATG GATAAAATGT TAACTTTACT AATTATTGAA AGGGGTTTAG
    80941 TGACAGGCAC TCAATCAAAG TTTAAAAATC TTCTTAATTA TTTTATTTTA TGGTCTCAAA
    81001 AGCTGGCAAC TCCAACTTCA GATATACAAC AATTTTTAAA TAGTAACCTT AATATATACA
    81061 ATGTGATTAA ATTATTAGAA AGTAACACCC TTTCTAATGA GCACTTTATA GATCACTTGT
    81121 TAAGTAAAAT ACAACACTGT TTACCATTGT TACACGAATA TGAAAAACCA AATCAAAAGG
    81181 CATTTATTCA AAAACTTACC AGGGAGCACC AAGCCATAGA ATTTGCAGAT AATGTAATAC
    81241 ATCCATCAGA TTTACTTAAA AAACTTTTAC TATTTGTTCC AGATCATCAA TATCTTATTT
    81301 GCACCCAGGA AGAAAAAGAA GTGCTGGAAC AGCTAACAGA CTCACTAATA AGCTCTGTTC
    81361 ATGAAAGAAA TAATATAATT AATAAGGAAT CCCATTTCTT TGCTTCTTTA CTTACCTCCA
    81421 TCACAAACTT TCAACCACCA CCCACTCCAG TTGTACCCCT AGAGACGCAA CTGCAAGAAA
    81481 AAACAGAAAC ACTGGAAACA AAATTACAGG ATATTGTATC TGAGTTATCT GCCCAGGTTT
    81541 TTGAAACCCT ACAGGACTTA ACTGCAACTG AGGACTCAAT TTTATGTTCA CCAGATTTAA
    81601 GTGGAATTTT AAAACATATT AATACAACAA TAGAAAATGT AAACTTTATT ACAGAAAATG
    81661 TAAACATCTC AACAGAAAAG ATAAAAAAGC TAAGATATCA ACTTTTATTT ATTGGTGGAG
    81721 AGTTATCTAT TGCATTTAGA CAACCATGGA ATTTTGACAT GGTAGAAGAT ATACCAGACA
    81781 ATGCATTTGT TACAAACCTC AAAACTTTAA CTAGCAAACT TCACCAGAGA CAAAAAAATA
    81841 GGGCCCAACT AACTCAAATT TTAGATGAAG TGGAATCCAT CTTAACAAAT TTACAAACAG
    81901 ATTCATCTTC ACCTTCTTTA CTTACATCTA TTCCTCTTTT AGAAAATTAT ATGACTAATG
    81961 CAGGTTCTCT TGTAACTCAC CAGGACGTTG AAAGATTTGG TCAGTTAACT ACATTATTAC
    82021 AATCCCTTAC ATCATCAGAA TCATTTCTTA GAGAATTATT GGCCAAGGTT AGAATTGCAT
    82081 CCTTAAATGA AGACCTTGCA AAAATTCAAG ATGTTTTAAA GGTTAATTCA TCTCTAAAGC
    82141 ATAATCCAAC AATTAAACAA GCATTTTTAA GTACAACTTC TACCCTACTA CATGAACTAA
    82201 ATGAAGCCAT CAAAGTTAGG GATTATAATG TTGTAACAGA AGATTTACTA AACTTAATTG
    82261 AAATATTTTT AGGCATATCT GAAATACAGG AGGGAAAGAC TCTAATACAA TCATATAACA
    82321 CACTTTTACA AGCTCAAAAA GAACCCATTG AAAAAAACAA AAACTGGCAA GAAGTTTTAC
    82381 AAAAACTTGA TACCCTAAAA TCGCAGGTAA CCCAAGCTGA TTTTGACAAG GACTACAAGA
    82441 AAAACCTTTC TAATTTAATA AAGCAGGAAA TAGTAAGGGT CCATAAAATA ATGGACACTG
    82501 AACTTACACT TGATTGGAAA GGCAAGGTTG CTTCATTCAA TCCACTAACT GTAAATGACA
    82561 TTGAAAATTT TATAAATACA GCACCAACAC CAAGATTAAG ACAGTATACT AGAAGAAAAT
    82621 TGAAGGCACA AATTGAACAA TTAGAAAATC AACAAACCAA AATGGAAGTA GTTCCAACAG
    82681 AAGTTTCCAC CCCTGCGCTA AAACTGCCAA AAGCTAATGA GTCTGCAGAT AGAGTTTGGC
    82741 AAAAAATACA GTCAGCATTT AGGGACCTAC ATTTTGAACA AATAACATCA GATGACTGGC
    82801 TAAGCTTATC TACTGAATAT GAAAGACCAT CTTCTCAGTT TCCATTTAAA ATTACACCCA
    82861 CATTAAGTGA CTTACTTTTA ACTATAAAAA AGAAAATAGA TGATATTTTA ATAAACAAAC
    82921 TTACATCACT GTTACAGCAA ACACCATTTG TTCCCCCACC ATTTGATTGG ATAACCCCAT
    82981 TTGAGGTCAA TGTCTTATTT TACTTAAAAA CAATAAAAAT ACCCAGCCTT AATGCTATTG
    83041 CCCAATCTAT ATGCAATTCT ATATCAAGCT TAAAACAGGC AATTCAATCC ATCGACCCCC
    83101 GTGGGGCTAC AATTGGAACA GAATTAGAAA CTCCCATTAA AAATTATTTA GAATATTTTA
    83161 GAAATATGAA GACCATACAT GATGATTTTT TAATGGGAAT TAAAACTGAT GTAGACAATT
    83221 ATTTGGAAAA CATCAGAGTT TCAGGATCAG AATATACAAC CAATAAGCCA ACCCTAATAG
    83281 CAATGAAATC AATAATGGAA TCTTTAGGTA TATCTTTAGA CTTACCCCAG TTCTTAACTG
    83341 ATCTTTTGAA GCAGCATGAA AAAATCCTAA TAGCAGACCA ACAGTCTCAA ATAGGTCATT
    83401 TGGAAAACAG CCTAAATACC CAAGAGGCTT CTATTTTGGC TTCTGAAAAA GAAATTGATG
    83461 ACCAGATGAT AACAATTCTT AAATCCCTAC ATACTACAGC GCCCCCTCCA ATAGCAGTAA
    83521 TACCAATCCA AGGACCTGCT GTACAGTATT TACAAAAACT TACCCAAAAT AAAAATATTT
    83581 TAGAGTTAGA ACTATATTCA GTAACTTTAG ACTGCCTTGT TTGGATGGAA ACTGCATGCA
    83641 AATCTCTTAT GACAATTGGT CATAAAAGAC AACATAAACT TTTTTCACAA CTACATGAAA
    83701 GCATTTTACA TAAAAAAGAA TTCATTTTAA AACAATGTAA CCTTGAATCT TCAGCCAATT
    83761 CATCAGATGA TGTCATAGTA CTGAGCACTG CTATTCAAGA ACTAGAAGCG AACAGAATAC
    83821 ATGGAAAACA CAAAACAATT AAAAACTGGG AAGATAAAAT CCAACAAATT AAATCTTTGC
    83881 TACAAAATAC AGAAAAGGCT GGACTATTGT TAGCAGAATA TGACAACATT GCATCTCAAT
    83941 CACTTAACAC CTTATGTAGT CACCATTTAA TTGACAATCA AAAAAAGATA CAAAATATAC
    84001 TTAATGAATG TAAAACCACA CAGGTTGAAG ACCTTGTAGC AAAAAGCACA GAGTTGTTAA
    84061 ACTATGTTAA ATTTAAAATT TCATTTTTAG AATACTTTGA AAAAAATCAA CCCCAAATAT
    84121 TTCAAACCTT TCCTTTATAT GACCAAATTG CAATCCCAAA TTATTTGCAC TCTATCTATA
    84181 ACAACAAAAA AAGACTACAG TATATTTTCA GTATTTTATA TGATACATTT GGTTCCCAGC
    84241 CATGGCTTGA AATAACTCCA ACAATTGACC CAATTCAACC ATCTTATATA CCCATTAAAA
    84301 AAGGTCCACC TGCACATAGA GTTCCATTAT TTGACAACTT TTTAATTGCT TTGGCTTATA
    84361 CACTAAACTC AACCAATATA GGCTCCATGA ATATTACGGG CCCCATTAAA GGTCCCATCA
    84421 ATAAAAAATT AGGCCCTGAT TTATTTGCAA TGTTACAGAG TCAATGGAGT GATATAAGTA
    84481 AAAATGCAAA CAACATTTTA CAATCATTGC TGGGACCAAA TGGCTCATTT TTCCCACAAC
    84541 AAAACCAATT TACATCCCTA TTATTGTATA TTCATTCTTT AACTATGGCT TTGCCATCAT
    84601 TAAAGGAAGT TGTTTCCAGC CATGAAAATA GTGGAAACCT GTTTTTACTT TCCCATCAAC
    84661 AACAGATATG TTTATTTGCT ACAATATTTC CACACTCTGT TTCAGCTGCA TTAAGTAGAC
    84721 CATCATTACA TGCAGCTATA AAATTTCACT TAGGGCTGAT TAGTTCAATT AGACCACATC
    84781 TTCAAGATTT ATGGATAGAA AATTATCTAG ACAAAACCGT TCCAGATAAG CTGGCCCAGT
    84841 TAAAGCCTCA AGCATTTTTA TTTAGTACTC ACCACTGGAC CCCCATGCCA ATTTCAACTC
    84901 TTTGGTGGGA AACCCCAACA TTTTTAGAAC TTAGTGACAA CAATCTTTAT ATTGCAAGAA
    84961 TATCATTTAT TACGTGGGCC ATCCAAACAC TAAACCCTGT AATCTTACAG CAACTTTGGT
    85021 TAACATTTAG GCCACGAAAA TTGGAAAATA TCACTTATTT ACAATTTATA TCTTCTTTAG
    85081 TATGGAAAGA ATCTCACCTT ATCAATATGC CAACCAGTAC ACCCAGTGGC CATGACCCAC
    85141 CATATGTCTA TGGAACTCCA ACTGGTATGG CAATTATTCC CCCATTTAGT AGCACAAAAT
    85201 CTTCTAACAG TAACCCAAAA ATTACTATTT TTGAAGCTAT TTTGGGCTGT CTAATTCAAA
    85261 ATACCCCATG TGAAATTTTT TACAAGTCAG ATTTTGGTGA AACTGAGGAT GGTGAAAAAA
    85321 TGTTTATTCT TACTCCAGTC TTTCAATGTG TATCATCCTC AGCTGTTTAT AATGCAATGG
    85381 CAACAGCTCC ACGAAAGACT GCCCCTGACT TTAATTCAAT AACATCATTT AGCCCTCCTG
    85441 ATGAAATTCA AATCTTTTAC AGGCAATTTA TGTGGCTTCA GGCCAAATTA TCTACTTCTA
    85501 CACAACCCCC ACAATATAAA CATTTAATAT TAATAACATC TCATGATAAC TACCTGGATG
    85561 CTGCTTATGT ATACACCCCA GAAGTTTCTC CTGTAACCAC TCTACCAAAG ATTGTTCCTT
    85621 CTAGTGAAAT TACATGGCCA AATGAAATAA CTTCTGTGGG TTCCATGTGG AGTATCTTAC
    85681 CAGATTCAAA CGAGACAAAA GATATTTTAC TTACAACAAA GGACAGGCTT CCACAAACTT
    85741 CAGCAAAAGT TTTATTAACT ACCCCTGTAT GGAATAATAC ATCCACATTA ATTACTGATC
    85801 CTCCTCACCC AACCTATGTG GTTCCAACAT TTTCAACATC CACACCTATT GAAAGCAAAC
    85861 AAGTAGCAAA TAATCCTGCC AGAAATTTGT CTAAATTACC AGAAGTACAA TCAGGTCAAA
    85921 TTCTATATGA GTTTGAAAAT TTGCCAATTA AAAGGACAGC TAGCCAAATA GAACCAAATA
    85981 GTTCAAATGT TTCTTGGCAA GAAGAAAAAC ATATGGCTGA CCCCAGTGCA CGGCCCACCT
    86041 ATTCATTTAG TCCAATGAAA TTAACCATTC CCTCCAAGTC TTCAGATGTG CAACCTGAGG
    86101 GATTTATTCC ATCAATTAAA ACAGACCCAA TCATTCAACC ACGCCCTACA ATTTCTGTAA
    86161 AAGTAGATAC TGTTGCACAG CCAATTTTAG ATTACACACA ACAAACAGTT TCACTGCCAA
    86221 CAAATTACCC CACTGTTAGT CCAATTACAA AGGATCCCCA AGATATACCA ATTCATGTAA
    86281 GGGTATCAAG TGCATACCAA TCTAAAAAAC CTATGTCCTC TACCCCACCT GTTACACTTA
    86341 ACTCAACATT AGCTATAGTC CCAACTATCA CAAAAACAAC TCATGTAACA GCAAACTTAA
    86401 ACTATAGTTT AACAAGCCCT ACTTCTACAA CGGATAAAGT CAAAACTGAA GCAATTTTAC
    86461 CAGTGCCTCA AATACAGGAT TCACCAAACC CTAAAATAAA TGTTCACCTA AATAAAAACA
    86521 TTGTGCCGCA TGCCCAGGAT GATAAGACCA CTCCAGATGT GGATTTACCT AAGTTCAACC
    86581 AGAACTTGTT TTTACCAAAT GAAGTGCAAA CAGAAACACT CCCTTTACAC AACCCTAAAC
    86641 TTGTTATTAG TGGCCCACTT ACATTAACAG ATTTACCTTC AATCAAAGTT CATTACCCCA
    86701 AAGCCAAAGA CTTCTTACTA AATGTTCCAA GTTTATCTGA CATAAGACCA GACCCAGCTG
    86761 CCATTATGTC TGAACCAGTT CCAGACATCA CAAAAGTTAT TTTAGACATA AATGAGGCTA
    86821 AAAATATTTT ATTACATCTT ATAACCACCA TCAGGGAAAA ACTAACTCTT GCATCACAAA
    86881 CTATTGCTCA AACAGTTCAA AGAATTAAAG CAATATACTT AACTTAATAA ACCACACCCA
    86941 AAATGTATTT AATTAAATTA TTTTTTATTA ATATTGTAAT AAAAAAATTT TCAATATTAT
    87001 AATAAAACAA CTTTACAATT ATGTGGTTTT CCCCTTTTTT TGTGCTCCCT TTGTCTTGTC
    87061 ATCCACTGGA CCAATAACAG TGGCACTGGT GTGCTCAGAC ACTCCATGTG CTCCACTGAG
    87121 TGGGGCTATA ACAGATGAGG ATGAATGAGA AGTTGATGAT TGACCAGCTT GAGCTGCAGC
    87181 AGTTAATCTT TTTAAGTGAT TTTTTCTAGA TACCCCCTCC AGGGTTTGTC TATATGTGTC
    87241 ATAATTTCTT TGTGCTATCA AAAAACACAT ATATTTTTTT CTTTGTAAAT CCTGTTCTTC
    87301 CTGTGATAAA TTTCCATCCA AATGCAAATT TGTGACAGCA TTTACAATAG TAGCATCCAT
    87361 ATAATCACCT TCCAATCTAT TCAAAACCTT TGGAAGTCTA ACCTTATCCC TTTCACCTGC
    87421 CATCACTTAA AGAACACTTA AAACACACAA AATGTAAACA AAACAATGTT AAATCAAGCA
    87481 GCTGCTTTGC TTCAACTCTT TTAATAACAA AAGATGAACA GTGGTCACTG CCAAGACAAG
    87541 GTAATGCAAC ATCTAATTCT TCATTAGGGC TGGCAACTGC ATAAACTGCG TTGTTAGCAA
    87601 TGACAGCCCT TATAAACCAG TCTCCTCTAT TGGTGTTAAA AATTAATGGC ACTGCTCTAA
    87661 TATCTGGGCT ACCACAATAT GAACAATAAA TTCTTCCAGT GGTTGCACAA ATGATATATT
    87721 GCTTTTCTTT TTGGTCTTTG CAGTAAAATA TATTGGTTGG TGGAAAATAA ATGTTTTTAA
    87781 ACTTTCCCCT TCCAAAGTTC AAGCAATGAC CACATCCACC ACATATTACA ACCTGGTGAA
    87841 TCTTTTTTTT TGTTTTAACT TTAATAGCTA AAGCACTATT TCTAATTGGT AGTAAAAAAA
    87901 TAGAGTATAA TATGTTTCTA GCCAAAACAC TTTGTTGAAG TTCCAAGTGA TATGTTTTGG
    87961 TTTCAGGTTC ACCAAGTGGA ATAACACAAA ATTTACACTT TAAACTTTCA AGTAAAAGAC
    88021 TGTATGTAAG ACCCAAAAAA GGGTTACCAC AAGGTACATG TAGTGCAGAT TGTTTAAATG
    88081 CATCTAATAA GGCAGCATCT TCCTCCTTAA TACTTTGTCC TGTTTTTTGG ACAGCAACAG
    88141 GAACTGACAT TGTAGTGGTT GTTTTGGTTA TAACCTTTTT TTGCCTAAGA CAATTCATAA
    88201 TAGCAGGCCT CTCTACTGAA ATTTTAAAAA ATGGAATTGA AACTTTTTTT CCTAAATGGG
    88261 AACAACATAA ACAAAAAGCC TTTACAAAAG GTCTTACAAG GTATTTTGAC CACATATTAC
    88321 TTGAAATGAT GTCAAGTTTA TTTTTTAAGT CAAAGTATCC TTCATCAATC TCCCCTAAAA
    88381 TAGTAAAACA TTTAAAAAAC AAAGTTTTTA ATATCTTGAT AAAAAGTAGC CTTTTTTCTT
    88441 TTCTGGGTAA AAATGTGGCG TGAGAATAAA AATTTAAAAA CAAATCATGA ACTGGTTTAG
    88501 TTAGGTGATC ACAATTTTTT ATCCCTGATA CTCCAAATAA AATATAGTTT TTTAAATCTA
    88561 TACATGGTAA ATCATCTTGG AAGTTTATTG CTTTAGCACA TATAGAATTA GACATATCAA
    88621 TAATATTCCT ATTATTACAG TAAGCAAAGA TAGTTTTGTC CATAAACTCT TACAAACTTG
    88681 ACTTTTATTA AGTGTCTGTA AAAATTCAGT ACTTGGTGCT GCATGCAGCT CAACCTTTTC
    88741 AGCTTCTCTA ATGGGACGCC TGTGTATATT GACCAAACTA GACTGTAACC CACAGGTTTC
    88801 ATCCATATCA AAAGTAATAC TATCCAAAAT AGAAGACACC TTTTTAAGAC TTCTTGGTTT
    88861 AACAACCAAA AACTGCAATG CCTGACGTGT TTCAGTTAAG TATGTTCTAC AAACCACCAT
    88921 TGAATTAAAA ATTGCAAGAT CCTTTGTAAA AACATGCCTG GTTTTAAACT TTGTAAAATC
    88981 ATCCTCTTTC ATAATGACAG ACATATTTTT TCCTAAATTA ACATCACAGT CCATTGCCAA
    89041 TCCCTGACCT TGACCACATC TGAGCTCCCT AGGTTCATTA ATGTAGCACT TTAAAGTTGT
    89101 AGCTAAACCA TTGTTGGTAA TAATAAAGCA TGGAGAAACA GGAAATCTAC TGTCTGCCAA
    89161 CTTGTGTTGC CAAAATTTAT ACACAAATTC AATATTATAT AATTGACCAT GTTCTAATTT
    89221 AACTGTGCAT ATTGCCTGAG TACATCCTTT GGAAAATACC TGAGTCCCCA CTGGACATTT
    89281 TTCAGTACAA ATTGTAATTC CAGGTTGACA AAGATATGCT GTAACCAAAT TGCATAAATC
    89341 ATCCACAAGT CGCTTTGCAT TGCTCATCCT TCTTTGTTTG AGACCTAATA ACTGAAAAAA
    89401 CAGATTCAGT CTCTAAAATT TGAGCAATAA TATTCTTAAC AGTTTCAGTT TTGAGAGCAA
    89461 GTTCAACAGT ATGGCAACAG CTATCTAACT GGGCTTTATC CCTTATAAAG CTTTTTAAAT
    89521 ACTGACAATG ATTTAACAAA TTAAGTTTTG AATAGGTAGT TGGAACAATC AATTGAATGT
    89581 CTTCAGGGAG CATAGGTATA AACTCAAGTG GTTGGTCAAC CATTATTTAA AAAGTTATAA
    89641 TGCCACAACC CGTCAGTGTA AGTTTTGTTA AGGCGGGCAG GCAAAAGAAC CATTACAGCT
    89701 AATCTCCCTT AATATTCAGG GTCCAGTGAA ACAATGTTTC TGCCATGGAG GCCTGAAACT
    89761 TTACACAAAC ACTTATCTCA AATTAATGAC TTGTTTTCAC ATTCGTTTTT ACCTGACTCT
    89821 TTAGAAGAGG CATTTACAGA TGCTGCCCTC ACACACACAC AGCAAGCTTT ACAACCCACC
    89881 TCTCAATGTA AAATATGTAG TTTACTATTT GATATGTTTT CAAAGCATGA TTTACATATT
    89941 GAATTTTTAG AGGACTATGC TTACCTTTGT TTTGTTACAC TTCACGCTCC ACAATGCTGG
    90001 TCCTCTGCCT TAATAACAGC AGTGGATTTT TTCCAATTAT TAAGTTTGCA TTACCCAGAA
    90061 ATGGTGGCAC TAAACACTCC ATTTGGTCCA AAAAAAATTA TGGGGATTGA TGTTCAGCTC
    90121 CATTTTTTTA TAAATAAATG TTATAAGCCT CTTCATGAGC ATGTTGCAAT TAAAATTACA
    90181 AATTTACAAA TTCTTAAATC CCAATTTTTA ATGGCCAGGT TAACTGGGGT CCTCTCAGGG
    90241 GATTTTTGCT TCAAATCAGT TTGGACATCT ATAACATCTA AAAGCTATCA ACAAATGGAT
    90301 GAGTGTGATT GTGATAAAAA TGAGGAGCAA ACAGATTCAA TTATTACCCA ATTTGAGACA
    90361 ACTGCCCCAA GCATAAACCC AGAAGGTTTT TTACAGTACT TTATAAACTT TTGGTGGAAT
    90421 AGTGACTTAT TTAATTCAAA TAAAAGATCT TTTCTTACCA CCTATGTTCT TCATCCAACT
    90481 ACATACCCAG CAAACAGAAA CCATTCTGAG GGACCTTGTT TACTATCTCC TACATTTAAC
    90541 CTTAAACATA AAAATAACAC ATATTCCATT TGTGTTTTAT GTGAGTTACT TGCAATTCAC
    90601 CCAGAAGCGA AATTTGCCCT AACCACTTTT AAATCAGAAA TACAAAGTTT TATTCAAAAC
    90661 AATGTTAAGC TTTTAGATAG AATTTATTTT TTTTTAACAC ATGAAGACTC TTTTCAATAT
    90721 ATAACAGATA ATTTATTAAA AGTATTCATT AAAAGCTGTA CAGTGCAGGA AATTCACAAA
    90781 CATCTTTTCT GTGATCCTAT GTGTGCACTA AACAACGAAC TTACTTCTCA AAAAATATTA
    90841 TTTAATTCGC CACCCAAAGA ACAGTTAATA AAGTTTAAAG CCCGTTTAGC AGCTGGGCAT
    90901 GATTATTTAC ACCACATAAC AAATAAAGAC TGTGTATTTT TAGAAGCATT AACTGTTCTT
    90961 TTTAAAACCA TTCAGGGTTG TAAAATCAGC AAAACAAATA GCCTGGATAT TATTAAAAAG
    91021 GTGGATCAAC TCTTTAAAAA ACACAACCTT GAAATCATCA GCCCATTATA CGGAGTTGAG
    91081 ATTTACTTAT AAACCATGGT CGGTATTCAA GGACTACATA CTTCATACTT ACCAAAACCC
    91141 ATTACCTGTA AATCAATATC TGGACGGTCA ATTCGATCAA GGTTAACTAA AAAGAGCAGG
    91201 TTTCATCCAT TAACTCATAA AAATAGATGT ACTGCTTCTT CCATAAAAAC AAAAAAGAGA
    91261 AACTTAACAG ATGCAGAGTT TTTTAATGGC CTTACAACAA AAAGAGAATT AGGACTTGAC
    91321 TTTTTAAGAG AAATGAACTG CCCAATTGAC ATTTCTAGAC CCTTATTACT ACCAGTTAGT
    91381 CTTAATGATT TAGCCCCTGG AAGGTGTTTA ACACTATCCC CCTTTGGACA CGCTTCAAAT
    91441 CTTTGTTTTC ACTGTGAAAT ATGCAGTCAG AAAAACTCTA CCAATTCCAC TGGCCATGAT
    91501 ACTGGTCTTG AGATACCCAC CCAACAGCAA AATGAGCTTA GCTCTGTGGC ATTAACTTTT
    91561 TTTCATCAAT CTGATAAAAT CATTTCCCAT AAGGTTTTTT ATGGCTCATT GCTTAGTAAT
    91621 TCTCCAGAGT TTGTAACTAA AAGTTTTTCT CAACCAGGAT TACTTTATAC ATATACTATA
    91681 ATCAAGCAAT TATGTCCTGG ACCAGAACCT ATTCCTGTTT TTCAGCAAAC TTTAGATGAA
    91741 CTTCTTATCA TGCATTTAAT TTTCAAAGTT AGAGACTTAC ACCTTAATGA ATCCTGTCTT
    91801 AGACTGCTAA CAGACAATCT TCCAAATTAT CACATTACAG TTGACTGTGT TCAAAAACAA
    91861 TATTTATTAA GGCTAACACC CCTCCATCCA GAAGAAAAAA CAGTCACTGT GGCAGAACAG
    91921 CAGATCAGTG ACTCCATTAT GGGATTGGAC ATATCTGATG AACTAAAGGA TGAAATACAT
    91981 CGTGCATCAA AAATAGTACT AAAGTGTTAA ATCTAAAATA AAATTTAAAG TTGAAATTGT
    92041 GGTGATGTGA ATGATTGAAC TGCATATAGG GTGGCAAAGG GGTTGAGGTA ACACAACATC
    92101 TCCACCCCTT CTCCACCCCA AACGCCGCTC ATCCAAAATA AAAGTTTAGG ATTTTACAAA
    92161 AAGTTTTTGT AATCTTAGTG ACACCTGTAA GGCATGACAA GCTAAGATCC CAAGTTAGTA
    92221 AAGGCACTAT AGTCACTTGG ATGCCTTAAG TTTTGGTTAT CTATAACATC CTTTTTCTAT
    92281 AGAGTAACCA AAACTCAGGC CCCCACTTGA CATGTTTTCT TACATCATTC CTAAATGCAG
    92341 ACAGGGTGTT TACTGTGGGG CGCGGTAGAA AGTGCCTAGG TGTAGAGAAA TTTATAAGTT
    92401 ACCCTCCAAT ACCTAGGCAC TAAACTCCGA AACCACACTG TAAAAATCCA CCATGTAAAA
    92461 CAAGCTGTCT TCCTGAAACA CAAAGAAAGT GTGCCCAGAA TCAAAAGGTA ACAAAAAATA
    92521 GTCTTTGAGT TTTGGCTCTC TCATAGTGGC ACCCCCGGGT CCCCGGGCCC CTCGTACCCC
    92581 GCCGGGCCGC CGGGCTAGGC ACCCCCGGGT CCCTCGTACC CCGCCGGGCC GCCGGGCTAG
    92641 GCACCCCCGG GTCCCCGGGT CCCCTCGTAC CCCGCCGGGC CGCCGGGCTA GGCAACCCCG
    92701 GGTCCCCGGG CCCCTCGTTC CCGCCGGGCA GGTATTGTGG ATTCCTTCAG GTTAACCAAC
    92761 AAACGATCTT GATGTAACGC CGCCTTTCAT GCAAATGACC CTCAAATCCT ATGTCACACT
    92821 CATAAAAGTG AACCACCGGC GCCAAACAAG CCTTCACCTG TTTGATTGGC AGACCTTTCC
    92881 TGCACAGATA CACAGTTAAT TACCTTGCAA AGTACGTGTC AATCAAGGCC AAACGCAAGT
    92941 AGGTCAAAAT TGTTTTTCAG CTGTCTTAAG GGCTCTGTGG TTAGGGGTTT TAAATAATAG
    93001 TTTAACCTGT AAAGAAAGGA TTAACCTGTA ACAAAAATTT AAGGGTTAAT CCTCATTTGA
    93061 CAGGTAACCT ATTAGTTAGC TTCTTCACTG CATTTCCTCA AAGAAAACAA GACGAGAATT
    93121 TTTTGGGTTA GTGAAATGAA GGTTTGTGTT GTTAATAACC CACCTGGCCC CCTCCCCTTA
    93181 TAGTCACATT GGATTTATTC CAATAGGGGC TTTCCACAAA GGGCTTACCT GGTTCCCTTA
    93241 CTTAGTATAT AATATATAGG GAACCGTAAG TCCCACAAAC GTTTTCTGAT TGGTCTGTCG
    93301 ACCTACGTGC AGTGTCCAAT CAACCCATCG TTCGTTGATT GACAGGTGTG CTAGCCAATC
    93361 AACGTTCGAG GATTTAATTG GCAACCTTAA CAGCCAATTA CCGCTCGTTG AGCACACGCA
    93421 CAGCTGCTGA TATTGGCGCG GAGTGATGAC GCTGGCGTGT TGGTTGCTGT GGCTGGTCGC
    93481 AGCTGGCGGG ATGACGGTGG GGGGTGGAAA ATCCTCGGTG CCCCCTGGGA CCACACACAA
    93541 AAATAGAAGT CCCAGAGCAG ACACAGAGGA CGCTCCACCC CACTTAAAAA GAACTTTTTT
    93601 TTGCGCGTGG ATTACAGCTG GAGTGAAGAC CCTACAACAA AACGAAAGTA ATATTACTTT
    93661 TCCTCGTAGT GACTGTCGCG CACACGAGTG TGCAAGCAAC AAGCAAACAA AACAAACATT
    93721 TGCACGCGCA ACACTGACAG CCTTCACCAC AAAACAATCA CACTTTGTTT ACATAAAAAA
    93781 GTTCAGTGAT TGGCATTTTG ATTGTGAAAT AGCATTTATT TAATGTTAAC AGTATCCACT
    93841 AGATGGCAGC ATTGCCTTAT AATTTTACAA CTTTTTCAAT TTTTTCTGAA AACATTAATA
    93901 GGGTTTGTGT GGGTATAACT AACAACTGAC TAATTAACAT AGACAATTTT TGTGCTTTTT
    93961 GAGCTTCATA ATTTTTGTGT ATGATTACAT TCAATGTGCC ACCGGCTAAA AAAGATGGCA
    94021 ACGCCTCATT AAAAGCAAGG CGCCTAGTTA ACTGAGTAAG TAAATCACAT GATGAGACAA
    94081 ATAAATGTGA TGTATCACAA GACAAGTCAC AGGCTTCAAT AAGAGGAAGT ATGAAGTCTT
    94141 CCGGTACAAC CATCCAAATG CGCCAATGTA AAATATGAAG AATTTCTGAT TCAGTTTCAA
    94201 CTAACTGATC CTTAGTAAAA CATCCATTTG CCAGGAATGT TAAATTAGTG GGGTGTATGG
    94261 GTCTATCATC TAAGAACTTG CTTGCGATAT ATAAACACGC TGACCCAATC TTTTGAAATT
    94321 CTTGTAAGGG AACAGCTTTC TGAGTCAAAA ATCTTAAGAT AGTTGTTTTT GCTAAAGGTA
    94381 ACACTAGAGG GTTCAGATAA TAATCTTCAG ATAAAATTTG TAACCAGTCA CATAAAATAG
    94441 CAAAATGTTT AGCTGTAATT TCACTTTGCT TGGTTTTTAC TACATCAATA TTAATAGGAT
    94501 TTTGCTCTAA TAAAAGGTAC TTAAGTGTTC GCTTTGGGTT GGATGGATAA GTAAAATTCC
    94561 AGTTATTCAT AGTGGAGCAA TTTAAAAAGC AGTTTTCTTA CCTTGTTCTC AGCCGCTCGA
    94621 GTCCAGCTTG TGTCAAGGGC GGCGTTAGTG TGGTACAGTG TTTTATGTAA AAATGTCAGG
    94681 TCCGCCTATT AGACCGTGAC TTCCGGAAGG GGCGTGACCG GTTACAGCTG GTCTCTGTGA
    94741 AAGCAGTGAA ACTGGTTTCA CACTAGAAAA ACCTCCAACC AATAAAAAGT ATGGCTATGA
    94801 GACTCATGCC ACAGATGCCA AACAGTAAAG ACTTTGACTG ACTCTGTGGC AACGCTGGGA
    94861 CCTTTGACAG GTTGGCCCAC CCTCCATTCT GATCAACCCA GGGTTCAATA ACACACATCA
    94921 AGATTTCATA AAATGTATTA AAGCTTTCCA TTGCAGCTTC ATTTAATTGG TGGTTATTTA
    94981 ATGAATGAAA TATTAATCCA AACATATGAA ATACAATAAA AATTCTTCCC CAGTTTACTT
    95041 GTGATAAAAT GTCTAAACAA AGCTCTTTCA TTATTGAGGC TGCATCTAGA GGGTTTGCTA
    95101 AAATTAGATC CAAAAGTGAG CGCTGTAAAT CTTCACCAAC ACATTGATGG GCTGTTTGAA
    95161 CTCCTTTTAA AAGACCGCTT AGCTGGCCGG AACTGGTTGG GTAAGGTAAG GGGGTGTGAG
    95221 AAGCTGGAGA CATAATTTGT TGAAAGTGAA GTAAAAACTC TCTAAGAAAT GTCTGCGAGG
    95281 GCATTATTGG CATTAATTTT GCTCAGGTGG AGGATCAGGA ATTGGTATAT ATGGGCGATA
    95341 AAATTTTGTG CGAATGGCCT TCCAGCCTGT GCCTGGCCAC CTGGCAAACT CCTGTTGTAA
    95401 AGCACGCCGA AGGCGGCGGG TAGGTTTTTT CCTTTGAAGG AAAATGTTCA CATAGTAAAC
    95461 AGTGGCGGCC GCTGGATCTC CAGACCCCGG TAAACATGAC ACTTTTGAAG CCTTACATGC
    95521 CGGAAACTGA CAAGCTCTAG TTAATCTATT TAGTGTTCCT GCTACATAAC CCGTTACACA
    95581 AAGGCCATGT TTCCATGGCC TGCCCGGACT AAATCTTTGG CCACGTGATC CAAGAGCTGT
    95641 ACCTATCACT TTATGTAGGT GCCAGAAACG TCTCTGTATA ATGGCGGTGG GTTGTGGTGG
    95701 TACAGGATAC CTGGAGTGAC CACCAGGATT CGGCGGTGGG GGTCTGGCTT GAAAACCCGG
    95761 TTGCGTGCTT CCGCTTTCTG GTTGACGTGT AGGGCTTCCG CTTTCGGGGC TGGATGAGTC
    95821 ACCCGAGTGT TCAGCCCCTG ATTCTCGGTC TGATGGACTT GGTGCTCCTA AACCCCCCGG
    95881 GGGGGAGGAG ACTGAGAGAA GGACTCCAAG GCGTCCCCCT GGCAGGGATG TAGCCAAGTA
    95941 ACAAACAGGC CCAGATCCAG AGGGAGGTTG TTGGTGTGTA CTGGGACCTG GTCCTTCAGA
    96001 AGGTCCAGGT ATTGGTGACT CAGAGGTTGG AGAGGGTTGC TCATCTTCTG CATCACTTGA
    96061 CAAACAAATG GGTAATCCGA GACCACGAGG GGAAAAAGGA TCAGGAGACT GAGGGTCTAT
    96121 GGGTGATAAT GCAGGCGATG TGCATGTAGG GCAAGCACTT TGGACCTCAG ATTGGGGCGA
    96181 GGGCCTGGGG CTAAAAACAT ATTGTTTCCC AGATAAAGTC AAAAGTGCAG ATATGGCAGT
    96241 CTGAACACCA GCGTCGCGCT GTCCCTCTTG CCCATCCTCT CCTTCTTCTG AGCTATCAGA
    96301 TTCATCCATG TCACCTGATG GGCCACCCTC TTGCCCATCC TCTCCTTCTT CTGAGCTATC
    96361 AGATTCATCC ATGTCACCTG ATGGGCCACC CTCTTGCCCA TCCTCTCCTT CTTCTGAGCT
    96421 ATCAGATTCA TCCATGTCAC CTGATGGGCC ACTTTTTTGC CCATCCTTTC TTTTTGGGCT
    96481 CTCAGATTCA CCCATGTTAC TTGATGGGCC ACTATCTGGT CCAGCTTGAC TTTTATGATC
    96541 ACCACTGGAC CCTTCACCTT TTTGCTCCCT AGGTTTTTGA TTAGTGAAAT GTTGAGATTT
    96601 GCTGCTACCA CTCTTTGGTC CACCATGTAG GCAATGTGGG TCTGAGTCAC CAAATTGTAT
    96661 TCCACTTCTC GTAACACCAG TGCCAACATA TAACATGACA GATCTTAAAC ATGGTCGCGA
    96721 AGGTGCGCGT CCAGGTGGCC GACCACGGCC ACGGCCACGG CCACGGCCAC GGCCACGGCC
    96781 TCGTCCTCTA TTTCTGCTTG TGCTTAAATG GCAATGAGGC CCTTGGGAAC TGGTCCCTTC
    96841 ACAGGGGTCA CCTTCTGGTC CACTCTGGTG TCTATGATTA TAGGGAGTAA ATCTTCCCCT
    96901 ATCACCTGAC CGACCCCTAG GTCGTTTATT CATGGGTGGA GGCATGCTTT TGTCTGTTTG
    96961 GTAAAAAAAA CAAAACACAA ATTGTCATTA CAATTGAAGC GCGTGTGATA CGTATAAAAG
    97021 ATGTAATAGC GCAAACTCAC CACCAGAGGG AGACGCTGGT ATACTGCAAA ATCTGAAGGT
    97081 TCTGGCGCCT GGCCACCGCG GGCTGTTCAA ATGACACACT AAATTGTAAC CTGAGGGAAG
    97141 ACATACTAGT GGCGCCGCCC CATAAAAATT ACAACACCAA TCATGAGCTT GAAATTGGTA
    97201 GATAATAATA TACCTTAAAG AGACAGTATG TATTATAATT TATTATCAGG AATATGAAGC
    97261 ATACTGCTGT CAAGTGCAGC AAAGTGTATG GCCATTATGG TTAATTCTTG TCAAAAAAAA
    97321 TTTTGCCAGG CAAAATAAGT GGTTAGCACA ACTTGTGCTT TTTAAAACCC CAAAATAAAA
    97381 GCTGCCAGAC AGAGAGACCG CAGCAACCAA ATCAAAGTTA GACAGGATAT AGGATAGAAC
    97441 ATAGGGAAGG AAGTCAGAGG ACATTCTGGG TGTGGTCATT AGAAGTTACT AGGCAACAAA
    97501 CCCAAAGGTG GCACACAAAT GCCAACTTGT TACTGGCAAA GAACACCCAT TTATACTTAA
    97561 AAGCCCCCCC CCCTAACTTT TAAGCATCTA GCCCCATTTT CCATTTCCTG ATGTGGTTTA
    97621 TGTTTGTGGG GGATTTTTGG GTTGCATGAT GCATTTGTAA ATGTAGATTA GTTTTTTTTG
    97681 TATTGTATTT TTGTTGCAAG CAATGCTGGA CCAGTTTGGT ATTGCTTTAC TAGATGAGCA
    97741 TACTCTTGGT GCAGGTGGTG AAAACTGGCT GTGATTTTAT TTGGCTTATT TTTACCTTTA
    97801 CTGAAAACTA ATAGGTAAGT TCTATCTATG TTTATAATAG AAATACATTA TTAGTTTTAA
    97861 GGGAGTATAA GTTTCCACAT ATTTATTTTT ATGTTACCAG AAAAGTTCAA CATGTTTGGG
    97921 GAAGGAGATG ATCTTGTTGC ATTGGACACA AATGTTGCTG ATCTTTGGAA AGAGTTTTAT
    97981 AATGAGTCAT ATGAGGCATA TGATGCAGCC AACTATACCT GGAATTTTAA TGTGTCTGTC
    98041 AAGAACCAGC CTGATTGCAA GGACACTTTA TCTGTACCTG GTGCAGTTTT TATGTGTCTT
    98101 GGTTGGATAT TTGGACTTTT AACTGTATTG GGCAATTGTA TTGCTTGTTA TAGCTTTTGC
    98161 AAGGCCAAGG GTAAACTTAA CTCCTGTGAT ATATTTCTTT TATGTATGTG TTTAAATAGT
    98221 GTATTATCCA TTTTGTGTTT ATTCATTCAT TTTTTAATTA AGGTTATTTC AGCTTTTGGT
    98281 AGTACAGTAG TTTGTGAAAT TGTTCTTTTT TTAGAAAACA TTCAAATAAC TTTAATGAGC
    98341 TGTTTGGTGG CTGGAATTGC TTTAGTGAGG GTATTTTTGA TTTTATGGCC ACATAAAGGC
    98401 TGGCCAAAGT GTAAGATGTT TGCATGGACT GTTGTAATAG TTGGAATTCT TCTTGGGTCA
    98461 ATTCCTGCAT GTATGAATGC AGGAAGAAGT ACTTATGTTT GGCAACAGAA ATCAAATGTT
    98521 GGAGGGTGTT ATGATTTTAC CCCAGAAGCT TTAGATGAAC GTGCAGCAAG GAGGTCTGTT
    98581 TCATTAATGT GTGAGTTTAT AGTTCCATTA CTGATTTTAT TAATATGTTT ACTGATAACC
    98641 TGGTGTAAAA TTAGAAAGGT TAGATTTCGT GGTAAAACAA GTGTAAACTG TAAAGCAGCA
    98701 ACATCAGTTA TTTTATTTGT GGTGTGTGGC ATTCATGTGC CTTTGGCAAG GTGTCTAGAA
    98761 ACCATGGTAA CCATTTATAG CTGGATGTGG ATTAGGTGTA TTTATGCAAC TATTGATGCA
    98821 TACTTATCAT GGGCATATGT GTTTTTATTA TTATATAACT GCTTTATACC ACTCATTTAT
    98881 ATTTTTACCA ATATACATCA CAGACAAAGG GTTTTCTTAA TAGTTAACAA ATGGCTATCA
    98941 TCATCATCTG ATTAAAGTAA CAAAGAACAA ATCTTGCTTA ATAAAATTTA TTATAAAATT
    99001 TATTCTCTGT TTGCTAAACA CCATAAATAC ATATGTGAAA ATGGCAGAGC CCAAGGGGAA
    99061 GTGTGAAGAT TTTTTAGGGT GGGAGGTTTA TATTGCCATT GTCCAGGAGA AAATGTAAGT
    99121 GATGGATCAA ATAACAAAAA GGTGTGTTTT CCATCTGTAG AAGTAAGGCC AGCAATTGGA
    99181 GAATTTCCAG ATGGGTTTCT TGGATAATGT TTTGCATAAT CTTCTGGGTT TGTACTTGCA
    99241 CCATGAAAAC TAGCTGATAC CAATTGATTT CTTTCTAGTG TTGCTTGAAT AAGATCAGAG
    99301 TGGAACCTTA GGCCCAGATG ACTTCCAGTT ACCCAGCATG GTATAATCAT GTTTTGTAAA
    99361 GGTTGTAGAA ATATACTTTT AGACTTATCA ATCTTAACGT TTAGCCATAG GCAATCAAAT
    99421 TGTCCAGAAA TATTTTGTTC CAGTTCAATT GGTCTAGGTG TTAATCCTGT AACAGGTCCA
    99481 GGATCCCCAA ACATGCCTAA TGTGTGACAA AAATAAAAAG CACATTCTCC ACAAAACAAA
    99541 GAAAATGTGT CGTGTCTCTG AAGGAATGGT AGTAAAATGT CTCTTTGTTC CTCAACTGCA
    99601 TAAGTTGCTG CCATTCTTGA TCCTGCCAGG GCTTCATTGA ACTGTGATTG ACCTGCAACT
    99661 ATTAGGCCCT GAAAACTGTT TAAATCTCTA AGTGTATGAA GCTTGGTTGC TGGAATTGTT
    99721 AAAGGATTAA AACCAGAATT GGCCAATGCA GCTAACATTG AGGAAGATGT AGTATGTCCA
    99781 AACACTTCTA ATACAAGTAC CTTGACCTCT TTATAAGTTG CCCTAAAAAA CCAGAGCTCA
    99841 TTGTTTAAAA GAGCTTGTGT TAGTGTTCCA AAATCATGGT TACAGTGCCC ATAGTCATAA
    99901 AAATAGGCCC GTTCCACTTC ACCAAGAGGT GCACAAGTGT TGATAAGCAT ATGATTAGAG
    99961 TACTCACTCC AAAAGCTTTT AATGGTTGTT AAAGATTCAG AGTATAAACA TACATCCCCA
   100021 AAGTTTAAGG TTAACATGGG CTCATTACTT GAGGCCTGTA TATGGCCAAT CAGAATGCTT
   100081 GGTACATGAA AGGACTGACA TATGTTTAAA CACTGTTGAA CATTTTCAGG TAAAACCTCT
   100141 AAAACAACTC CTGGTGTTTC TGAGGCCAGT GTTAAAATGG GATGGATATG AGATTTAAAA
   100201 TTTAGAGAAA CTCCTTTTTC AGAGGCAATG GCCATTTCTG CCACAGTAGT TATTAGTCCA
   100261 CCATCACTTA TGTCATGCCC TGAAAAAACA GTAAGTTTAC TTAAAATTTC TTTTACACAG
   100321 TAAAAAAAAT TAACTACTTG ATCACTCTGG ATTTCAGGTA AAGTGTGTCC AGTTTGAATT
   100381 CCACATTGCT CTAAAATTGA TCCTGTAACT ACAATATTCT CCATAACTGA AATTAATATT
   100441 AAGGAATTAC CATGATTTTG GAAATCAGGG GTGATAAAAT GTTTAGGAAC AGTTATAGGA
   100501 GCTGTACCTG TAAATACCAA GGACCTAGCT GTGCTAACCT GACCTCCAGT AAATGAAAGT
   100561 TGAATGCTCA TGTCTTTACA TAGTTCCTTA CATGAAAACA TTACCACCTT TAACTCATCA
   100621 AAATCTTCTT CTGTAGCCTC CCAGGATATT GTAGCACTGA TTTGAAGATC AGAGAGCTTT
   100681 TCAATAGGGC TTAAGACACA GTTGGTTACA CATTCACAAA TACCATACAT TGCACCCTTT
   100741 ACAGGGTCAA TTGCACATTT GTGAGTTTGT TCACCAACAC CCAATACGTT GGCAACTGGT
   100801 GTGGCACTTG TATAAGATAT TGGATCTCTA AACCATGTTT GTATATCTCT TAACAGTGTA
   100861 ATTGCTTGGT TTTGGTTAAA AATATAAAGT GGGTCCTCTA AACCCTGGGA CACTCTTGAA
   100921 AGGCCATGAT GTTTAACCAC AGCATAATCA GCAAGAGGCA AATCTCTTGG GCCTACCCCC
   100981 TGCTGTTGAA GAATTAGGCC GCTTCCAATT CTATCAATAT GTCTGGTAAT GTACTCTTTA
   101041 CTTCCAACTG TTGGGTGAGA TAAAATTTGT TTTATAACTC CTGAAATGGA CTGTTCTTCT
   101101 AGGCTAATTA TATTGTCTGA AGGTTGCTCA ATATCCATTA GTCTATGGTC TAACATTTCC
   101161 TGTATTTCAT TCCAGGTGAA TGTAAAGTCA GAATCTTCTT CTGTACTCCA TTGTTCACCA
   101221 GGCCAAATAC GAGTATAATC AGGCTCCAGT GCATCATCAT AAAAGAAAAT TCCACTGGTA
   101281 GCTGTTACTT GACCAAGAAA AGCAAGAGGA CATCTACATA AGTTTGCTGT TTCCATTATT
   101341 GTTTGTAAGT AATGATTGGT GTTTTCTGCA ACTGTAGTTT CCATGTTAGG CACACAAAGG
   101401 AAGAGTTGAC TGGAATAAAC ATTTAGGTAA GCATCTTTGA GAAGGCGGCG AATATTTGGC
   101461 ACCTCATCTC CCAGTGCCCT AATTTGTTCT GGTAAAGGAT GTGGAAGTTT TGAAGTATAA
   101521 ATGCAGGCTC CACGTGGATA TAGTAAGGCT TTCAATTGCT GAATACATGT TGCATTTCCC
   101581 AAATCTCGTT TTATGGAAGA AATAAAGGGT AAGTGTAGTT TTGTGGTTAA TTCATGTAAA
   101641 CAGTTTAAAA TGCAAGATGT GTAAACAGCA CTATCTTTAA ATGGGAAGGG AACACTATCT
   101701 TTTCCACATG TTGGATCAAA TGTTCCAAGG GCAATTAAAT AATCCCCTGG TTGAAGCTTT
   101761 TTTATCCTTT TTATGCTCTT AGTTGGCTGC AGGCTAAGTA AAGACCGGTG TACAATGGTT
   101821 TGGCAATCTG CTACATTGGC CTTGATCATT CTGGTAAACC CTGAAACCAC TGGAATACCA
   101881 CATTTGCTCA CTGACATTTG AGCTGCATCA TTTACATAAT GTAACAATTG GTCTCGATGG
   101941 CACTGGACTG ATGTGGGAGC TGTGCTTAAT GGTGTTAAAA GGTAAAAACC TCCAACAGCT
   102001 CCAATAGGTG TACTGAGTGG CAATATAGCT TGGTGAAATA AAATGTGAGA GAGGAAACGT
   102061 GTGGGCTGCA GAGTTTCAGA ATGTAAATGT GCTACAGCCT TTTCAGTTTC TAGCTTGTTT
   102121 CTTCTTAAGG CCTTCCCAAA AGAAACATGG GTTGCTGGAG AGGTAAGTAA CATGTATGTG
   102181 TGGGACAATT TAAACTGACT GGCAGTGGAT GCCAAAATTG CAAAGGATTG CCCATATGCC
   102241 TCATTCGGGC CAAAAAATAT ATGCTGTACC AAGTCTGTTG GACTATAATC AGCATGAACA
   102301 GTAAAGTCAA TACTTGGTCC ATCTTCAAAG TCCTCTGCCT CAAGAACACT AAAGGCCTTA
   102361 CCTGTCAGTA GGAGCTGTGC AAATGTTTGT GAAGCCAATG GAGTATCCCC AGGTTTAAAG
   102421 TAAATTAACT TGGCAGTTTC CACACGTACA ACCCCACGGA TCATTAGGTC ACTCAGTAAA
   102481 ACACTCAGTT CCTTCCAAGA GGTTGTGGGT CTAGACATAG GATCTACTCC ATAAAAGAAA
   102541 AAGGCAGACC CGCGCTCAGT GGGTCCCTGG GTTGTTCCAG ACCATGGTTG AAAATCAGAA
   102601 AGCGGCAATA AAGCCTGTTG AAGCTGACCC AAAGTAGTTG CCCGTGATGT AGCATTGTTA
   102661 AAGATATCAC TGCGAATAAC CACCATCAAT ACATGCTCAG TTCCAGTTTC CATAAAGTTT
   102721 AAATCAGGCT CCAGAGATTG CTGAGTCCAA CATAATGCCA GGCTTTCCAG TGGTGATGGA
   102781 TCTCTATTAG CATAATATAG GCTAGCATTA GCCTCAGGCT CAGAGTTTGG AATGTTGAAA
   102841 AAAAATACAA AGTCTCTATG GGCCGCCATC TGCTCAAGCG TGACAGATTA AAAACCAGAC
   102901 TTAAATAGTT TCTCACTCAG GGTGAAGGGG ACAAAGAGAT AGATAGGCGT GGTGCAAGTT
   102961 CACAAGTGTA TGCTTAAAAG ATGTAAAGGG TCGCACTGTA AAACAATGAA AAATAGGTCA
   103021 AGGGTTTCAG TATGTGAAAA AGTAAATGGT TTTTTAAAAG CAACAACCAA GGTAAGTATG
   103081 TTTTTAACAT AACAGTTAAA ACCCACAAGT AACACACACC GCTTCCTGTT TTAAAAATAA
   103141 GGAAGACTGG GCCGACAAGG ACAATGGAAA ACAAGAAGTC AGAAGCCTGC AACCAGTAAA
   103201 ATTCCAGTAA TTTTGTGAGT AACCTAGCAA AACAGGAAAC AGATGTGTTT AAAGACCCTG
   103261 ACGGGAAGGG AGCCGGGCCC CACAACCCTC TGTGCTCAAG CTGGCCCCGG GGGGGTCATT
   103321 TTAAGGGGGG GCTTAGATCC CTGGGCCCCT ATTCCTGTTA AACCCCCCGT GGGG
//
