# Supplementary material for: Guinea Pig X Virus Is a Gammaherpesvirus
Source: Viruses. 2025 Aug 5;17(8):1084. doi: 10.3390/v17081084 (PMC12390642; doi:10.3390/v17081084)
Supplement: Supplementary file 1 [file viruses-17-01084-s001.zip › viruses-3753675-supplementary/GPXV annotated features.txt]

>Feature GPXV
1410	124	gene
			gene	G1
1726	1547	gene
			gene	G2
2019	3314	gene
			gene	G3
3663	3517	gene
			gene	G4
3665	4783	gene
			gene	ORF4
5363	8374	gene
			gene	ORF6
8374	10452	gene
			gene	ORF7
10442	12979	gene
			gene	ORF8
13234	16221	gene
			gene	ORF9
16294	16455	gene
			gene	G5
16424	17671	gene
			gene	ORF10
18284	17706	gene
			gene	K3
18351	18244   gene
			gene	G6
18883	19104	gene
			gene	G7
20222	19602	gene
			gene	G8
21342   20503	gene
			gene	ORF17.5
22498	23016	gene
			gene	G9
23998	23051	gene
			gene	ORF17
24018	24776	gene
			gene	ORF18
26178	24790	gene
			gene	ORF19
26854	26150	gene
			gene	ORF20
26943	28577	gene
			gene	ORF21
28561	30735	gene
			gene	ORF22
31892	30732	gene
			gene	ORF23
34027	31889	gene
			gene	ORF24
34050	38171	gene
			gene	ORF25
38190	39092	gene
			gene	ORF26
39077	39976	gene
			gene	ORF27
41150	40011	gene
			gene	ORF29
41151	41393	gene
			gene	ORF30
41351	41956	gene
			gene	ORF31
41941	43257	gene
			gene	ORF32
43250	44236	gene
			gene	ORF33
45125	44130	gene
			gene	ORF29a
45130	46086	gene
			gene	ORF34
46073	46543	gene
			gene	ORF35
46578	47732	gene
			gene	ORF36
47752	49200	gene
			gene	ORF37
49155	49397	gene
			gene	ORF38
50710	49583	gene
			gene	ORF39
50823	52208	gene
			gene	ORF40
52308	52820	gene
			gene	ORF41
53627	52812	gene
			gene	ORF42
55299	53569	gene
			gene	ORF43
55301	57592	gene
			gene	ORF44
58255	57665	gene
			gene	ORF45
59040	58282	gene
			gene	ORF46
59206   59042	gene
			gene	G10
59217	59468	gene
			gene	G11
60974	59523	gene
			gene	ORF48
62068   61175	gene
			gene	ORF49
62167	63912	gene
			gene	ORF50
63974	64069	gene
			gene	G12
64084	64329	gene
			gene	G13
64561	64869	gene
			gene	G14
65349	64975	gene
			gene	ORF52
66423	65410	gene
			gene	ORF53
66492	67427	gene
			gene	ORF54
68063	67497	gene
			gene	ORF55
68111	70639	gene
			gene	ORF56
70899	72278	gene
			gene	ORF5
72506	72616	gene
			gene	G15
73769	72705	gene
			gene	ORF58
74941	73772	gene
			gene	ORF59
75998   75081	gene
			gene	ORF60
78333	76021	gene
			gene	ORF61
79327	78335	gene
			gene	ORF62
79329	82097	gene
			gene	ORF63
82101	89753	gene
			gene	ORF64
90233	89805	gene
			gene	ORF65
91469	90240	gene
			gene	ORF66
92191	91412	gene
			gene	ORF67A1
92447	92178	gene
			gene	ORF67A2
92624	93985	gene
			gene	ORF68
93997	94902	gene
			gene	ORF69
95075	95203	gene
			gene	G16
97963	97253	gene
			gene	ORF72
98711	98169	gene
			gene	ORF16
100311	98722	gene
			gene	ORF73
100931	101215	gene
			gene	G17
101460	102491	gene
			gene	ORF74
106499	102621	gene
			gene	ORF75
107167	106634	gene
			gene	G18
107971	108132	gene
			gene	G19
108859	108362	gene
			gene	G20
