# Supplementary material for: Guinea Pig X Virus Is a Gammaherpesvirus
Source: Viruses. 2025 Aug 5;17(8):1084. doi: 10.3390/v17081084 (PMC12390642; doi:10.3390/v17081084)
Supplement: Supplementary file 1 [file viruses-17-01084-s001.zip › viruses-3753675-supplementary/GPXV genome.gb]

LOCUS       GPXV                  109113 bp ds-DNA     circular     10-JUL-2024
DEFINITION  .
FEATURES             Location/Qualifiers
     CDS             complement(124..1410)
                     /label=3_15
                     /ApEinfo_revcolor="#85dae9"
                     /ApEinfo_fwdcolor="#85dae9"
     CDS             complement(124..1410)
                     /label="GPXV Unknown Protein"
                     /ApEinfo_revcolor="#b1ff67"
                     /ApEinfo_fwdcolor="#b1ff67"
                     /translation="MSRGFLAMCYKEVFLLAIIFIRCTLQEYPVYLGGYSYAPRLSTGIKRKCDIILQMDLPHMDLHGQGGIVIPLPVWVQAAKQVVQITVTGDWNCGGRLPKWHTMSFSQIDIPVKGKLWQFRSNGWSSEQALVVSTPHGKSCISYINVQIIGSTGVTTCMEVRTFTPPLNETLHRCWKDKTGSLTTCTYALQVLDKGVGRWCGDGKRCRFLLGSDVWHTKDNALYKPESTRHPEDAELFPFTYWTTGRCVHRNRLQSESCGWGSAVGFPWEPYICKEFKGLGERKHVRLYLSKNELKPYLEKHLLVEMLEDYVDGRWFSGCGFVVDVREEKIKQLSVCQKSTLGVNISTEAVTLEVETAAETSGMKLHITGAGGTRLFTAVNNCSVEDSKTIWVADAEEHPAGNGGSDYMGEVRNTGKGYIDAGVPYAQG*"
     CDS             complement(1547..1726)
                     /label=3_14
                     /ApEinfo_revcolor="#85dae9"
                     /ApEinfo_fwdcolor="#85dae9"
     CDS             2019..3314
                     /label=3_13
                     /ApEinfo_revcolor="#85dae9"
                     /ApEinfo_fwdcolor="#85dae9"
     CDS             2019..3314
                     /label="K1 positional homologue"
                     /ApEinfo_revcolor="#b1ff67"
                     /ApEinfo_fwdcolor="#b1ff67"
                     /translation="MKPFISLTSLAVLFFLNGIGAAPTQDPGGGNDNRNTLMMYLGTLLGVLLVLLGILVCLLFLILVFVILIWYILHRMRHGTGGMRPVLPFEPRVKLWLSHLSNGGDSDPSIMDVKSYGGGNSSPWNTSPRGNVQGGPGLDTVLLGNAPNNEPHGNDGGSGGNDPDGDSGQLPVQETGPDGDSGQLPVQETGPKGDGNTGNGNDPPSGGYLPQPVTETGPDGDSGQLPVQETGPDGDSDTGNGNDPPSGGYLPQPVTETGPDGDSGQLPVQETGPKGDGDTGNGNDPPSGGYLPQPVTETGPDGDSGPQENDERQPMQETGPAGDGPKDDPDHKDPDDRHPVQETGPAGDGPKDDPDHKDPDDRHPVQETGPVGDGPKDDPDHKDPDDRHPVQEIGPAGDGPKDDPDHKDPDDRHPVQETGPAGDGPKDLSQY*"
     ncRNA           2505..2600
                     /label="ncRNA"
                     /ApEinfo_revcolor="#c7b0e3"
                     /ApEinfo_fwdcolor="#c7b0e3"
     misc_feature    2541..2932
                     /label="Repetitive Element"
                     /ApEinfo_revcolor="#b4abac"
                     /ApEinfo_fwdcolor="#b4abac"
     misc_feature    2945..3298
                     /label="Repetitive Element"
                     /ApEinfo_revcolor="#c6c9d1"
                     /ApEinfo_fwdcolor="#c6c9d1"
     ncRNA           3444..3566
                     /label="ncRNA"
                     /ApEinfo_revcolor="#c7b0e3"
                     /ApEinfo_fwdcolor="#c7b0e3"
     CDS             complement(3517..3663)
                     /label=3_12
                     /ApEinfo_revcolor="#85dae9"
                     /ApEinfo_fwdcolor="#85dae9"
     CDS             3665..4783
                     /label="ORF4"
                     /ApEinfo_revcolor="#85dae9"
                     /ApEinfo_fwdcolor="#85dae9"
     CDS             5363..8374
                     /label="ORF6"
                     /ApEinfo_revcolor="#85dae9"
                     /ApEinfo_fwdcolor="#85dae9"
     CDS             8374..10452
                     /label="ORF7"
                     /ApEinfo_revcolor="#85dae9"
                     /ApEinfo_fwdcolor="#85dae9"
     CDS             10442..12979
                     /label="ORF8"
                     /ApEinfo_revcolor="#85dae9"
                     /ApEinfo_fwdcolor="#85dae9"
     CDS             10442..12979
                     /label="Glycoprotein B"
                     /ApEinfo_revcolor="#84b0dc"
                     /ApEinfo_fwdcolor="#84b0dc"
                     /translation="METNKGLWIATCICSLLAYCNPQPTENELSTPESTNAPTTLASTPDNTKQTFSASHPKDFSTFRVCSTAATGGDLFRFNLDQECPSTTDKEHQEGILLIFKKNIIPHIFKVRRYKKIATSVTVYAGWTAADNAITNKHEISRPVPLYEIKHWDSIYQCYSALKIIVDGKENLYVDRDYVNQTANLQPVDGLTDNIQRYFSQPTLYTDPSWFPGIYRVRTTVNCEITDMIARSIEPYEYFVTALGDTVEVSPFCSETNECSPQRKLNKQGFFTQVVDNHTIVNYADRGSSLVRENRVFADSETYTISWKSETKQKSVCSHKLWKSFSRAIRTTHETSYHFVANEVTATFTTPLEEVVNFTKDFECLNKTIHDVIDSTLTKIAADYVTNGTMKFFKTDGGLYLVWQPITHKEFFHLNFTKSDGDNLSLTNSDSLPATPSTAVARLSRKKRSTDEEESQPDMTNIATPQLQFAYDKLKSSINGILEELAKSWCREQVRSAKVLYELSKINPSSVMSSIYGRPVAASFAGDALTVTECLEIDQSSVNIHRNLRTRTPNVCYTRPPVTFKFINSSTLFTGQLGTRNEILLSTNLVETCRASCEHFFTTNNVTYHYKNYEFYRLINTSEIHTLDTFIALNVSMIENIDFKVVELYSQAEKRMSNVFDIETVFREYNYYTQKLDGIREDLDSSIDLNRDKLVRDISDMMADLGGVGKILFNVASSVVTLFGSIVGGFVSFFKHPLGGILIILLLVGIVVLIFILRKRTASLAAAPISMLMPKIEKEAEHKEIKPMDEDKVKSLLMGLKVLNDSTPDDPPPSTWTRVKDMLLRKRKGYQQLPQDVPEQETTLV*"
     CDS             13234..16221
                     /label="ORF9"
                     /ApEinfo_revcolor="#85dae9"
                     /ApEinfo_fwdcolor="#85dae9"
     CDS             16294..16455
                     /label=3_6
                     /ApEinfo_revcolor="#85dae9"
                     /ApEinfo_fwdcolor="#85dae9"
     CDS             16424..17671
                     /label="ORF10"
                     /ApEinfo_revcolor="#85dae9"
                     /ApEinfo_fwdcolor="#85dae9"
     CDS             complement(17706..18284)
                     /label="K3"
                     /ApEinfo_revcolor="#85dae9"
                     /ApEinfo_fwdcolor="#85dae9"
     CDS             complement(18244..18351)
                     /label=3_3
                     /ApEinfo_revcolor="#85dae9"
                     /ApEinfo_fwdcolor="#85dae9"
     CDS             18883..19104
                     /label=3_2
                     /ApEinfo_revcolor="#85dae9"
                     /ApEinfo_fwdcolor="#85dae9"
     ncRNA           19219..19249
                     /label="ncRNA"
                     /ApEinfo_revcolor="#c7b0e3"
                     /ApEinfo_fwdcolor="#c7b0e3"
     misc_feature    complement(19602..20222)
                     /label="Unknown protein 1"
                     /ApEinfo_revcolor="#85dae9"
                     /ApEinfo_fwdcolor="#85dae9"
     CDS             complement(19602..20222)
                     /ApEinfo_revcolor="#84b0dc"
                     /ApEinfo_fwdcolor="#84b0dc"
                     /translation="MEICWVVTPGNGVHADICGFFVSKPSPAVSGEGGPLVPRSPGPQVPRSPGPQITKRTKFPSHIFILTFIQHSYHSKSTNNIFGASFPQPQPRQSATDCVQGPAALPFIAAPRQSNGAPINPKMSKSITFFQPLNCRSSLTFNTPHPGYTYLEFPTGYSSHVTQRGIFEFYEVKNGRGLTHLLTYSVVRPPPVRPSGAFININGNAL*"
     misc_feature    20068..20107
                     /label="Repetitive Element"
                     /ApEinfo_revcolor="#b4abac"
                     /ApEinfo_fwdcolor="#b4abac"
     CDS             complement(20503..21342)
                     /label="ORF17.5"
                     /ApEinfo_revcolor="#85dae9"
                     /ApEinfo_fwdcolor="#85dae9"
     CDS             22498..23016
                     /label="vIL10"
                     /ApEinfo_revcolor="#85dae9"
                     /ApEinfo_fwdcolor="#85dae9"
     CDS             complement(23051..23998)
                     /label="ORF17"
                     /ApEinfo_revcolor="#85dae9"
                     /ApEinfo_fwdcolor="#85dae9"
     CDS             24018..24776
                     /label="ORF18"
                     /ApEinfo_revcolor="#85dae9"
                     /ApEinfo_fwdcolor="#85dae9"
     CDS             complement(24790..26178)
                     /label="ORF19"
                     /ApEinfo_revcolor="#85dae9"
                     /ApEinfo_fwdcolor="#85dae9"
     CDS             complement(26150..26854)
                     /label="ORF20"
                     /ApEinfo_revcolor="#85dae9"
                     /ApEinfo_fwdcolor="#85dae9"
     CDS             26943..28577
                     /label="ORF21"
                     /ApEinfo_revcolor="#85dae9"
                     /ApEinfo_fwdcolor="#85dae9"
     CDS             28561..30735
                     /label="ORF22"
                     /ApEinfo_revcolor="#85dae9"
                     /ApEinfo_fwdcolor="#85dae9"
     CDS             complement(30732..31892)
                     /label="ORF23"
                     /ApEinfo_revcolor="#85dae9"
                     /ApEinfo_fwdcolor="#85dae9"
     CDS             complement(31889..34027)
                     /label="ORF24"
                     /ApEinfo_revcolor="#85dae9"
                     /ApEinfo_fwdcolor="#85dae9"
     CDS             34050..38171
                     /label="ORF25"
                     /ApEinfo_revcolor="#85dae9"
                     /ApEinfo_fwdcolor="#85dae9"
     CDS             38190..39092
                     /label="ORF26"
                     /ApEinfo_revcolor="#85dae9"
                     /ApEinfo_fwdcolor="#85dae9"
     CDS             39077..39976
                     /label="ORF27"
                     /ApEinfo_revcolor="#85dae9"
                     /ApEinfo_fwdcolor="#85dae9"
     CDS             complement(40011..41150)
                     /label="ORF29"
                     /ApEinfo_revcolor="#85dae9"
                     /ApEinfo_fwdcolor="#85dae9"
     CDS             41151..41393
                     /label="ORF30"
                     /ApEinfo_revcolor="#85dae9"
                     /ApEinfo_fwdcolor="#85dae9"
     CDS             41351..41956
                     /label="ORF31"
                     /ApEinfo_revcolor="#85dae9"
                     /ApEinfo_fwdcolor="#85dae9"
     CDS             41941..43257
                     /label="ORF32"
                     /ApEinfo_revcolor="#85dae9"
                     /ApEinfo_fwdcolor="#85dae9"
     CDS             43250..44236
                     /label="ORF33"
                     /ApEinfo_revcolor="#85dae9"
                     /ApEinfo_fwdcolor="#85dae9"
     CDS             complement(44130..45125)
                     /label="ORF29a"
                     /ApEinfo_revcolor="#85dae9"
                     /ApEinfo_fwdcolor="#85dae9"
     CDS             45130..46086
                     /label="ORF34"
                     /ApEinfo_revcolor="#85dae9"
                     /ApEinfo_fwdcolor="#85dae9"
     CDS             46073..46543
                     /label="ORF35"
                     /ApEinfo_revcolor="#85dae9"
                     /ApEinfo_fwdcolor="#85dae9"
     CDS             46578..47732
                     /label="ORF36"
                     /ApEinfo_revcolor="#85dae9"
                     /ApEinfo_fwdcolor="#85dae9"
     CDS             47752..49200
                     /label="ORF37"
                     /ApEinfo_revcolor="#85dae9"
                     /ApEinfo_fwdcolor="#85dae9"
     CDS             49155..49397
                     /label="ORF38"
                     /ApEinfo_revcolor="#85dae9"
                     /ApEinfo_fwdcolor="#85dae9"
     CDS             complement(49583..50710)
                     /label="ORF39"
                     /ApEinfo_revcolor="#85dae9"
                     /ApEinfo_fwdcolor="#85dae9"
     CDS             50823..52208
                     /label="ORF40"
                     /ApEinfo_revcolor="#85dae9"
                     /ApEinfo_fwdcolor="#85dae9"
     CDS             52308..52820
                     /label="ORF41"
                     /ApEinfo_revcolor="#85dae9"
                     /ApEinfo_fwdcolor="#85dae9"
     CDS             complement(52812..53627)
                     /label="ORF42"
                     /ApEinfo_revcolor="#85dae9"
                     /ApEinfo_fwdcolor="#85dae9"
     CDS             complement(53569..55299)
                     /label="ORF43"
                     /ApEinfo_revcolor="#85dae9"
                     /ApEinfo_fwdcolor="#85dae9"
     CDS             55301..57592
                     /label="ORF44"
                     /ApEinfo_revcolor="#85dae9"
                     /ApEinfo_fwdcolor="#85dae9"
     CDS             complement(57665..58255)
                     /label="ORF45"
                     /ApEinfo_revcolor="#85dae9"
                     /ApEinfo_fwdcolor="#85dae9"
     CDS             complement(58282..59040)
                     /label="ORF46"
                     /ApEinfo_revcolor="#85dae9"
                     /ApEinfo_fwdcolor="#85dae9"
     CDS             complement(59042..59206)
                     /label=1_15
                     /ApEinfo_revcolor="#85dae9"
                     /ApEinfo_fwdcolor="#85dae9"
     CDS             59217..59468
                     /label=1_14
                     /ApEinfo_revcolor="#85dae9"
                     /ApEinfo_fwdcolor="#85dae9"
     CDS             complement(59523..60974)
                     /label="ORF48"
                     /ApEinfo_revcolor="#85dae9"
                     /ApEinfo_fwdcolor="#85dae9"
     CDS             complement(61175..62068)
                     /label="ORF49"
                     /ApEinfo_revcolor="#85dae9"
                     /ApEinfo_fwdcolor="#85dae9"
     CDS             62167..63912
                     /label="ORF50"
                     /ApEinfo_revcolor="#85dae9"
                     /ApEinfo_fwdcolor="#85dae9"
     CDS             63974..64069
                     /label=1_10
                     /ApEinfo_revcolor="#85dae9"
                     /ApEinfo_fwdcolor="#85dae9"
     CDS             64084..64329
                     /label=1_9
                     /ApEinfo_revcolor="#85dae9"
                     /ApEinfo_fwdcolor="#85dae9"
     CDS             64561..64869
                     /label=1_8
                     /ApEinfo_revcolor="#85dae9"
                     /ApEinfo_fwdcolor="#85dae9"
     CDS             complement(64975..65349)
                     /label="ORF52"
                     /ApEinfo_revcolor="#85dae9"
                     /ApEinfo_fwdcolor="#85dae9"
     CDS             complement(65410..66423)
                     /label="ORF53"
                     /ApEinfo_revcolor="#85dae9"
                     /ApEinfo_fwdcolor="#85dae9"
     misc_feature    65838..65885
                     /label="Repetitive Element"
                     /ApEinfo_revcolor="#b4abac"
                     /ApEinfo_fwdcolor="#b4abac"
     CDS             66492..67427
                     /label="ORF54"
                     /ApEinfo_revcolor="#85dae9"
                     /ApEinfo_fwdcolor="#85dae9"
     CDS             complement(67497..68063)
                     /label="ORF55"
                     /ApEinfo_revcolor="#85dae9"
                     /ApEinfo_fwdcolor="#85dae9"
     ncRNA           67551..67587
                     /label="ncRNA"
                     /ApEinfo_revcolor="#c7b0e3"
                     /ApEinfo_fwdcolor="#c7b0e3"
     CDS             68111..70639
                     /label="ORF56"
                     /ApEinfo_revcolor="#85dae9"
                     /ApEinfo_fwdcolor="#85dae9"
     CDS             70899..72278
                     /label="ORF57"
                     /ApEinfo_revcolor="#85dae9"
                     /ApEinfo_fwdcolor="#85dae9"
     misc_feature    72288..72470
                     /label="Repetitive Element"
                     /ApEinfo_revcolor="#b4abac"
                     /ApEinfo_fwdcolor="#b4abac"
     CDS             72506..72616
                     /label=1_1
                     /ApEinfo_revcolor="#85dae9"
                     /ApEinfo_fwdcolor="#85dae9"
     CDS             complement(72705..73769)
                     /label="ORF58"
                     /ApEinfo_revcolor="#85dae9"
                     /ApEinfo_fwdcolor="#85dae9"
     CDS             complement(73772..74941)
                     /label="ORF59"
                     /ApEinfo_revcolor="#85dae9"
                     /ApEinfo_fwdcolor="#85dae9"
     CDS             complement(75081..75998)
                     /label="ORF60"
                     /ApEinfo_revcolor="#85dae9"
                     /ApEinfo_fwdcolor="#85dae9"
     CDS             complement(76021..78333)
                     /label="ORF61"
                     /ApEinfo_revcolor="#85dae9"
                     /ApEinfo_fwdcolor="#85dae9"
     CDS             complement(78335..79327)
                     /label="ORF62"
                     /ApEinfo_revcolor="#85dae9"
                     /ApEinfo_fwdcolor="#85dae9"
     CDS             79329..82097
                     /label="ORF63"
                     /ApEinfo_revcolor="#85dae9"
                     /ApEinfo_fwdcolor="#85dae9"
     CDS             82101..89753
                     /label="ORF64"
                     /ApEinfo_revcolor="#85dae9"
                     /ApEinfo_fwdcolor="#85dae9"
     CDS             complement(89805..90233)
                     /label="ORF65"
                     /ApEinfo_revcolor="#85dae9"
                     /ApEinfo_fwdcolor="#85dae9"
     CDS             complement(90240..91469)
                     /label="ORF66"
                     /ApEinfo_revcolor="#85dae9"
                     /ApEinfo_fwdcolor="#85dae9"
     CDS             complement(91412..92191)
                     /label="ORF67A"
                     /ApEinfo_revcolor="#85dae9"
                     /ApEinfo_fwdcolor="#85dae9"
     CDS             complement(92178..92447)
                     /label="ORF67A"
                     /ApEinfo_revcolor="#85dae9"
                     /ApEinfo_fwdcolor="#85dae9"
     CDS             92624..93985
                     /label="ORF68"
                     /ApEinfo_revcolor="#85dae9"
                     /ApEinfo_fwdcolor="#85dae9"
     CDS             93997..94902
                     /label="ORF69"
                     /ApEinfo_revcolor="#85dae9"
                     /ApEinfo_fwdcolor="#85dae9"
     CDS             95075..95203
                     /label=2_1
                     /ApEinfo_revcolor="#85dae9"
                     /ApEinfo_fwdcolor="#85dae9"
     misc_feature    95102..95139
                     /label="PCR_F"
                     /ApEinfo_revcolor="#b7e6d7"
                     /ApEinfo_fwdcolor="#b7e6d7"
     primer          95102..95139
                     /label="GPXV_2_1-ORF72_F"
                     /note="sequence: GACAGAAGATTAACTAGTAAATCTCTTCCATCTAATGG"
                     /ApEinfo_revcolor="#84b0dc"
                     /ApEinfo_fwdcolor="#84b0dc"
     misc_feature    95151..95327
                     /label="Repetitive Element"
                     /ApEinfo_revcolor="#b4abac"
                     /ApEinfo_fwdcolor="#b4abac"
     misc_feature    95152..95380
                     /label="Repetitive Element"
                     /ApEinfo_revcolor="#b4abac"
                     /ApEinfo_fwdcolor="#b4abac"
     misc_feature    95838..96241
                     /label="Repetitive Element"
                     /ApEinfo_revcolor="#b4abac"
                     /ApEinfo_fwdcolor="#b4abac"
     misc_feature    95859..95929
                     /label="Repetitive Element"
                     /ApEinfo_revcolor="#faac61"
                     /ApEinfo_fwdcolor="#faac61"
     misc_feature    95937..96007
                     /label="Repetitive Element"
                     /ApEinfo_revcolor="#faac61"
                     /ApEinfo_fwdcolor="#faac61"
     misc_feature    96015..96085
                     /label="Repetitive Element"
                     /ApEinfo_revcolor="#faac61"
                     /ApEinfo_fwdcolor="#faac61"
     misc_feature    96093..96163
                     /label="Repetitive Element"
                     /ApEinfo_revcolor="#faac61"
                     /ApEinfo_fwdcolor="#faac61"
     misc_feature    96171..96241
                     /label="Repetitive Element"
                     /ApEinfo_revcolor="#faac61"
                     /ApEinfo_fwdcolor="#faac61"
     ncRNA           96796..96843
                     /label="ncRNA"
                     /ApEinfo_revcolor="#c7b0e3"
                     /ApEinfo_fwdcolor="#c7b0e3"
     misc_feature    complement(97253..97291)
                     /label="PCR_R"
                     /ApEinfo_revcolor="#84b0dc"
                     /ApEinfo_fwdcolor="#84b0dc"
     CDS             complement(97253..97963)
                     /label="ORF72"
                     /ApEinfo_revcolor="#85dae9"
                     /ApEinfo_fwdcolor="#85dae9"
     CDS             complement(98169..98711)
                     /label="ORF16"
                     /ApEinfo_revcolor="#85dae9"
                     /ApEinfo_fwdcolor="#85dae9"
     misc_feature    complement(98722..100311)
                     /label="ORF73"
                     /ApEinfo_revcolor="#85dae9"
                     /ApEinfo_fwdcolor="#85dae9"
     CDS             complement(98722..100311)
                     /label="LANA"
                     /ApEinfo_revcolor="#b1ff67"
                     /ApEinfo_fwdcolor="#b1ff67"
                     /translation="MAPAAKRPKHGNQGTQGPCQRLLRSTWDGRVPGTTRSGTRYRYSPGLGHGPRVRPRTLITCTISSGPSRQVLDCWAQFVKQARTANKNLEQAQEQEEEQEQEHEQEEEQGQKEEQEQEEEQEQEEEQEQEEEQEQEEEQEQEEEQEQEEEEQEQEEEQEQEEEQEQEEEQEQEEEQEQEEEQEQEEEEQEQEEDENDEDENDEDEDDEDEDDEDEDDEDEDDEDEDDEDEDDEDEDDEDEDDEDEDEMKDQQEHEENHHSPSPTPSNTPPTPLVLVLANQCEAACQTAQSSLLGPVPGQQPRPFCYSPIPSPCGSFNEGSLTPPQVSLQPLAPPSCTPTYVARLLCSGPGIVISKQQSANNHNGPPQNDNNITSSNTSDVDNSGSSEPETLQSRPPGPCPRFPRPVTGPETLPQRYVSLHKLLKNCLGRFIIFDRTKTWKFGLIVCGHTPYPLYRLSRACQFPGCRASRVECLPTSTGKPIVYCVNIYMQARKARKRLKRCLYQQFYKWPGTGWHAVKAKFSGSGLPIS*"
     misc_feature    99572..99735
                     /label="Repetitive Element"
                     /ApEinfo_revcolor="#b4abac"
                     /ApEinfo_fwdcolor="#b4abac"
     misc_feature    99731..100002
                     /label="Repetitive Element"
                     /ApEinfo_revcolor="#b4abac"
                     /ApEinfo_fwdcolor="#b4abac"
     misc_feature    99740..100044
                     /label="Repetitive Element"
                     /ApEinfo_revcolor="#b4abac"
                     /ApEinfo_fwdcolor="#b4abac"
     misc_feature    100931..101215
                     /label="Methyl Transferase"
                     /ApEinfo_revcolor="#d59687"
                     /ApEinfo_fwdcolor="#d59687"
     CDS             100931..101215
                     /ApEinfo_revcolor="#84b0dc"
                     /ApEinfo_fwdcolor="#84b0dc"
                     /translation="MHMYQTKICIYKIAVHEVFQGNLGLFVAKNSTCSHRMHSDFGLIVGRKCWGCCQWRSKVLVMHLNFVALANPCLFLILISCNPRCQLVGYGNRF*"
     CDS             101216..101221
                     /ApEinfo_revcolor="#84b0dc"
                     /ApEinfo_fwdcolor="#84b0dc"
                     /translation="LD"
     CDS             101222..101314
                     /ApEinfo_revcolor="#84b0dc"
                     /ApEinfo_fwdcolor="#84b0dc"
                     /translation="MLILIVMTPKGTESVITFIVLYLHVWFASQ*"
     CDS             101460..102491
                     /label="ORF74"
                     /ApEinfo_revcolor="#85dae9"
                     /ApEinfo_fwdcolor="#85dae9"
     CDS             complement(102621..106499)
                     /label="ORF75"
                     /ApEinfo_revcolor="#85dae9"
                     /ApEinfo_fwdcolor="#85dae9"
     CDS             complement(106634..107167)
                     /label=4_4
                     /ApEinfo_revcolor="#85dae9"
                     /ApEinfo_fwdcolor="#85dae9"
     CDS             107971..108132
                     /label=4_5
                     /ApEinfo_revcolor="#85dae9"
                     /ApEinfo_fwdcolor="#85dae9"
     CDS             complement(108362..108859)
                     /label=4_6
                     /ApEinfo_revcolor="#85dae9"
                     /ApEinfo_fwdcolor="#85dae9"
     ncRNA           108901..108933
                     /label="ncRNA"
                     /ApEinfo_revcolor="#c7b0e3"
                     /ApEinfo_fwdcolor="#c7b0e3"
ORIGIN
        1 CCCAACACAC ACACCCAGAA ATCCCTTTCA GCGCAACACA CAGTCCGTTA TAACCATTTT
       61 TTAGCTTTAA TGCTTTTATT TTATATTCCA CAAGAGGGCA CTGTGTCTTA AGTCATATTG
      121 AGATTACCCT TGCGCGTATG GCACCCCGGC GTCTATGTAA CCTTTCCCAG TATTTCTCAC
      181 TTCACCCATA TAATCACTGC CGCCGTTCCC CGCAGGATGT TCTTCTGCAT CTGCGACCCA
      241 TATTGTTTTA CTATCTTCTA CGCTGCAATT ATTAACAGCT GTAAACAGTC TGGTTCCACC
      301 CGCCCCCGTA ATGTGAAGTT TCATGCCAGA AGTTTCAGCT GCTGTTTCAA CCTCTAAAGT
      361 CACAGCTTCT GTAGAAATAT TTACCCCCAA TGTAGACTTT TGACATACAC TCAGCTGCTT
      421 AATTTTTTCC TCTCTTACAT CAACAACAAA GCCACACCCA CTAAACCACC TGCCATCTAC
      481 ATAGTCTTCT AGCATTTCGA CCAATAGATG CTTTTCTAAA TACGGTTTCA GCTCATTTTT
      541 TGACAAATAC AGCCTTACAT GCTTTCTTTC TCCTAAGCCT TTAAATTCCT TGCAAATATA
      601 GGGCTCCCAT GGAAATCCCA CTGCTGATCC CCAACCACAG CTTTCACTTT GTAGCCTATT
      661 CCTATGCACA CATCTCCCTG TTGTCCAATA AGTAAATGGA AACAATTCCG CATCCTCTGG
      721 ATGCCTAGTA GATTCTGGCT TATAAAGGGC GTTGTCCTTG GTGTGCCACA CATCACTTCC
      781 AAGTAAAAAC CTACATCTTT TACCATCTCC ACACCATCTA CCAACCCCTT TATCTAGCAC
      841 CTGTAGCGCG TAGGTACACG TGGTCAAACT GCCAGTTTTA TCTTTCCAGC AGCGATGTAG
      901 AGTTTCATTT AGTGGAGGTG TAAATGTTCT AACTTCCATA CATGTTGTTA CACCAGTACT
      961 ACCAATTATT TGTACATTTA TATAGCTAAT GCAGCTTTTC CCATGTGGTG TACTCACAAC
     1021 CAATGCCTGT TCGCTGGACC ATCCATTTGA CCTAAATTGC CACAATTTTC CCTTAACAGG
     1081 AATATCTATT TGTGAAAAAC TCATTGTATG CCATTTAGGC AACCGCCCTC CACAATTCCA
     1141 GTCTCCAGTA ACAGTTATCT GCACTACCTG TTTTGCAGCC TGTACCCATA CGGGAAGAGG
     1201 TATGACAATT CCACCTTGAC CATGTAAATC CATATGTGGT AAATCCATTT GTAAGATTAT
     1261 ATCACATTTT CTTTTAATCC CTGTGGATAG CCTTGGTGCA TAACTGTATC CACCAAGGTA
     1321 CACAGGGTAT TCTTGTAGAG TGCATCTTAT AAAAATTATT GCTAGTAAAA AAACTTCTTT
     1381 GTAACACATA GCTAAAAATC CCCGGGACAT TACCATTTGA GACTTGAGGT TACACACAAC
     1441 ACTGACCTCT GTACTGCATG TCTACTCTAA TGTCCTTTTA TATACTCTCC TAGCTCTTTA
     1501 GGTAGCAAAA CTTAATCCCT TTATAATATC ATAACCCACC ATATACCTAA AACCTATATT
     1561 TTTTTAAAAG CACTTTAAGC AACACACCTG ACAGGTATTT TAAACTTGGA CCATATTTTG
     1621 GCAGGTGGAC CCACCATTGA TTCAAATCTA GACTAGCACA ATCTTCTTGT GGCCTTTCCT
     1681 CCCCTTTTTC ACTTTTCAGA ACTCTTGGCC TACTCCAGTG GGGCATAACA AATTTTTTTC
     1741 GTGACTAACA CTTGCTCTTT TTTCTTTTCT GCCCTTGGGA CTAACTCACA TTTTGAAACC
     1801 TCACCTTAAT TGTATATTGG ACCCCATTCT CAGGCGTTTG CTAATTGGAA GTAAAGACAG
     1861 TTTTGGGGGC GTAGCCAATT TTAAATGCCA TGTGTGTACT CAAGACCACG CCCATCAAAA
     1921 TCCACCTGCT GGTGCTCACT CTTACACAAA GTTTCTATCA ATGCTTTAGT ACCAAGATAA
     1981 CTTGACTTTT CTAATCCACG TTTTATGGTA CTGCAAAAAT GAAGCCATTT ATCTCACTAA
     2041 CATCTTTGGC CGTCCTCTTC TTCCTCAACG GTATTGGCGC AGCTCCAACG CAAGACCCAG
     2101 GTGGAGGTAA TGATAACCGT AACACATTAA TGATGTACCT TGGAACTCTA CTTGGGGTCC
     2161 TCCTAGTTCT TCTTGGAATA TTAGTCTGCC TTTTATTTCT TATTTTAGTT TTTGTTATTC
     2221 TAATTTGGTA TATTCTTCAT CGCATGCGTC ATGGTACAGG GGGTATGCGC CCAGTGCTGC
     2281 CATTTGAGCC TAGGGTAAAG CTTTGGCTTT CACATCTATC TAATGGGGGC GACTCAGACC
     2341 CGTCTATAAT GGATGTTAAG AGTTATGGTG GCGGCAACTC CAGTCCTTGG AATACTTCAC
     2401 CGCGGGGCAA CGTGCAGGGG GGACCAGGAC TTGATACTGT TCTTTTAGGC AATGCCCCTA
     2461 ACAATGAACC CCATGGAAAT GATGGTGGAT CAGGTGGTAA TGACCCTGAT GGAGATAGTG
     2521 GGCAACTTCC AGTACAAGAG ACTGGACCTG ATGGAGATAG TGGACAACTT CCAGTGCAAG
     2581 AGACTGGACC TAAAGGAGAT GGTAACACAG GAAATGGCAA CGACCCGCCT AGTGGTGGCT
     2641 ACTTACCTCA ACCAGTAACA GAAACTGGAC CTGATGGAGA TAGTGGGCAA CTTCCAGTGC
     2701 AAGAGACTGG ACCTGATGGA GATAGTGACA CAGGAAATGG CAACGACCCG CCTAGTGGTG
     2761 GCTACTTACC TCAACCAGTA ACAGAAACTG GACCTGATGG AGATAGTGGG CAACTTCCAG
     2821 TGCAAGAGAC TGGACCTAAA GGAGATGGTG ACACAGGAAA TGGCAACGAC CCGCCTAGTG
     2881 GTGGATACTT ACCTCAACCA GTAACAGAAA CTGGACCTGA TGGAGATAGT GGCCCACAGG
     2941 AAAATGATGA ACGTCAGCCT ATGCAAGAGA CTGGACCTGC AGGGGATGGT CCAAAGGATG
     3001 ATCCTGACCA CAAGGACCCT GATGACCGTC ATCCTGTTCA AGAGACTGGA CCTGCAGGGG
     3061 ATGGTCCAAA GGATGACCCT GACCACAAGG ACCCTGATGA CCGTCATCCT GTTCAAGAGA
     3121 CTGGACCTGT AGGGGATGGT CCAAAGGATG ACCCTGACCA CAAGGACCCT GATGACCGTC
     3181 ATCCTGTTCA AGAGATTGGA CCTGCAGGGG ATGGTCCAAA GGATGACCCT GACCACAAGG
     3241 ACCCTGATGA CCGTCATCCT GTTCAAGAGA CTGGACCTGC AGGGGATGGT CCAAAGGACC
     3301 TGTCACAATA TTAACATCAC AAAGCTTATG TACATATAAG CTAAACTTTT ACAGAATTGT
     3361 TGTATATAAA AGTTAAGTGT CTACACAATT GATATTATAT AGTTATTAGT TACAATATTG
     3421 CTGCTTCTTG CTGAAACAGT GTTATAATAT GTTGACATCT TGTTGTTTTT TTTAATGTAT
     3481 CATAATATAT TTACATCTTG TTGTTTTTTT AATGTATCAT AATATATTTA CATCTTGTTG
     3541 TTTTTTTAAT GTATCATAAT ATATTTGCTG TTTTCTACAA GTGTGTACCT GCCAGGGTGC
     3601 CTGTTGGTAT TTAATGCCTG GATTAAGGTG AAACACTGGA ACAATTACAG ACTTTGGTGT
     3661 CATCATGATT TCTCCAGTAA AGTTAATGCT TATTGTTTGT TGTTTTCTTT TAGGAATTAA
     3721 TCACTCTCTG GGTACACGCC CACATGGGCA TTGTCTACAG CCTCCCCACT ATCCTAATAT
     3781 GAAAATAGAA CATCCAAATT TAAATCTAAC ATATAGTGTC AATTTTAGAC TGCCAATGAT
     3841 TTGTAGACCC GGCTATGAAA GAACTTACCT GGATCCATCA AGTGTCAAAA TTGAATGCCA
     3901 ACCAAACGGG ACATGGACAC TTGTTAATGG AACATGTATT AAGAAAAAGT GTTCAGTGCC
     3961 GGGAGAAATT TTAAATGGCC GGGTAGAAAT TACTGCAGAG TCATCACTGG AGTTTGGCTC
     4021 CAGATTAACA ATTACATGTA ATCCAGGTTA TTCCCTAGTG GGCCATAAAA CAATCACATG
     4081 TATACTTGTT GGTGATGGTA GTAGGGTTGA TTGGGATAAC TCTTTACCTT TATGCATACC
     4141 TCAGCAATGC CAGCCTCCAC AACTACCTGC CAAGATTTCT TACAGTCCAG AAAAGGATGT
     4201 GTTTTTATAT CTGGAAGCTG TTAAATTTAC CTGTAAAGAA AGAAAAATGA AACTTATTGG
     4261 AGATAGTACA GCTTATTGTA CAGCAACTGG CACATGGTCT ACAACAAATG TAGCATGTGT
     4321 ACCACAACAT TGCATAAAAC CATATATTGA AAACGGATAT ATATTTCATG GAAAAAAACT
     4381 AAAATATTCA TCAGGTGATA CTGTAACTAT TAGGTGCAAG GAAAAATACC TTCTCCAAGG
     4441 CCATCCAACA ACTACATGTA CACAGACCAG TATTTGGGAT CCTAAACTTC CTGTGTGTGT
     4501 GTTGGCACCA ACAGCGCCTC CATCAAGTGT AGCAATCTCA CCAAATAAAC CCACCACTAA
     4561 GCCACAATCA CAAACCTCGA CCACCTTAAA CCCCTCCACA ACATTCAATA CCAATACAGC
     4621 TTCAGTGACT GCACCCCCAC CCATCAATCA AACAACCTTT GAAAATCTGA ATAGCACACC
     4681 AAGAGTGTTG GCAGTTTTAG TTTACTTTGG ATGCTTAGTT GCAGCCATGG GGATTATCTT
     4741 ATTAATAGTA TTTGAATGTC ACTTAAATTC TTCACTGCTA TGACCAGAAG TTTTGACTGG
     4801 CATGAATCCT TGATTGACAG TACCTAACTT CCTCTTTTTT ATTTGGCACT CTATGGTCCA
     4861 TTTATAAATC ACTTCTATGG CTGTTGACAA AACTTTATTG GGAGACAATC AACCGATGTA
     4921 TTTTACAGCA TTTAAATAAT CCCATCCCTG GCAATAGTTG TTAGAGTTGC ATTTAAACTC
     4981 AAATACATCA ACTGACAAAC TTTGAGAGGC TATTAACTGT GTGCAGACAA TGGCTCAAAA
     5041 GAGCAGCTTC TCAAGCAGCC TTGAAGATAA CTTAGCATCC AGGGCCCCAA TTAATCCATG
     5101 TGGATTTATT TACTGTTATT CATCTGAGAA ATTTCCAATT GTAGAAGCTT CGCTGCTTAG
     5161 TAACAAGCAT GCGGATTCAA GTGTTTTTGC CCTGCCTCTT CTTTTTGGAT TAACAGTTGA
     5221 GGAGGGGTTT CAATGTACCG TCAAAGCTAT GCATAAGAGG CCAGCGCCTG GGACCTTAAC
     5281 TGTACGTGTA ACTTCGTTCC ACCGGGAAGT TATTATTTTC CACAATGGAA ATTTATTTAC
     5341 CTCGATTTTT AATGGTCCTG GTATGGCCAC CATTTGTGAG GCTGCTAGAA AACTATTTGG
     5401 GTTCAGTACT TTCTCCCCAT TAACAATTCC AGATACAGAT GTCACTACAG AAACTTTCCC
     5461 ATTTTTGGGA GACCCTAAAA ATTGGATTTT AGGAGTAGTT ATAACTGAAG CTTTTAAAGA
     5521 ACGCTTGGTT CTGGGGAAGT TATGCGTGTG TGCTAGCCTC GCACAGGAAG TACAAGTAGG
     5581 CGGTAATGTT GCTTTTAAAG TTCCTCTTTT TGACAAGGAA ATTCAAGGCA CGTCTCATTC
     5641 CAAAACTACA TTTTATTCCA GCGCTGTTAG TAAGTATCTA TATGACTCTT TGTATACCGC
     5701 AGTGGCGCAA GCAATTAGAG TAAGGGATGT TGCCTCAATA ATTGAAGCCT TAGAGCAGCA
     5761 AACTATGCAA GATAGATATA AAATCCCAAA AATTGCACAT ATTAAACTTT ATAATCAACA
     5821 TTCTAAACTA CAAGATTCTG GTCTTCAACT AATGATTTTA GATGCTTTGT CATCAGAGTT
     5881 AGCCCTTAGC TATGGAATGT CTTTTTTGGA AGCTCCTCAA GAAACAAGTG AACTTATGAA
     5941 TTTTTCTCAA TGGCCAATTT TGGAGAGCTG CACTTCACAG GATGACCGAG TACAAGCCAT
     6001 AACTAAATGG AATGCATGTC AAGCTTTACA TATAAACACA CATATTTTTT CAAACAATTC
     6061 TGTTTTGTAT ATCACTAAGG TGCTAAAACA AGCATCTAGA AATGGAAAAA TTGAGGCCAA
     6121 CCAGTTAAAC TCATTTTTCC TGCAACACGG ACTAGGGCAC CTTAATGAAC CATTGTATTC
     6181 TGAAACTGGA GAGTCCATTT TTTCTGGAGT GCCAATTGAT AAGATTGGTC CAAACTACAG
     6241 TCTGTACCAT TTAGCATATG CATCATCTCT TTCTCCTCAT AATCTTGCCA GACATTGCTA
     6301 TTATTTACAA TTTAGTCAGC ACCAAAAGGC TACTAATAAT CAGTCATATA ATGTAGCCAC
     6361 TTATGTTGGC ACCACAGCTA ATACAAATGC CTGTACTCTG TGCTTTGGAC GCTGTCCAGC
     6421 ATCATGTATA AATACTTTAT TTTACAGACT TAAAGATAGA TTTCCTTCCA TTTTAAACAA
     6481 CCAAAAAAGG GACCCATACA TTATATCTGG TGTAGTATCC CCATTTAATG ATCTGGACTA
     6541 CCTAGGAAAC TTTGCCACCT TTAAAGATAA AGATGATGAG TCACACAGCG ATGAACCACA
     6601 AAGGTTTACA TACTGGCAAG TAACTCAAGG CTTGGTTGAG AAGCTTGATT CCATGGGAAT
     6661 TTCAGATGAT TCAATTAACT CGATTACAGA TTTGCAATCT TTCATTAAAA CATTTAGGGA
     6721 TATTGATAGT TCTGTAGAGA GTGAAGCACA AAAATTTATT AATAGCTTAG TAAAAAATAA
     6781 TGTTAACTTT AGAGATTCTA TTAAAAGCAG CCACCATGTT TTTCAATACT ATACAAATGT
     6841 ATTTTGGCAG CCACCATGTT CATCCTTTTT ACTATTGTAC TACAAAACAA TCTTAACAAT
     6901 AATTCAGGAT ATTTCTTTTC CACTTTGTAT GCTATATGAA CAGGAAAATC CAGGTCTTGG
     6961 AAATTTACCT TCTGAATGGC TTAAATCACA CTTTCAAACA GTTTGGACAA ACTTTAAGGC
     7021 ACTTTGCTTT GATAAAGGAA TTATGACAGG CTCTGAAATG AAAGCAATCC ACAAAGAACA
     7081 ATTATTTGAT TTTTATGATA TTGATTCTGC AATTATTCAA GGGCATTTAC TACCCATGAA
     7141 GTATCAAGTT AAAATTTCCA GAGCATCTCT ATTGTGTCCA AGACAGCTAA AAATTAAAAA
     7201 TAGGGTCCTG TTTACTAACT TGGGTGGCAC AGAAGCAATG CAAGCTAACT TTTTAAAAAA
     7261 TGGAGTAAAG AAAGATTACA TACTTAATGG ACCATATGCC AAATTTCTGT GTTCACTACA
     7321 CAAAACCCTG TTCCCTAACT GTAAGTTATC TGCCTTATAC ATGTGGCACA ATTTTACACA
     7381 AAAAAAACAG TTACCTTTAG TATCTGGCAT TAATGAAACA GATTTAAAAG AGTTTGGAAA
     7441 CTTTGTTGAT ATCAACAGTA AACTATATGA AGAATTTAAT GTAATTGATA TTATTCCAGA
     7501 TGGTTTAATT TCATATGCCA AACTTAAACT CAATAATGTT ATATTAAGAC ACTGTGGACA
     7561 GACACAGTTT TACATTTCCA CAATTCAACC CTTTATTCCA TGTATAAACA CCACATCTGC
     7621 ATTTGAATTT CCTCATGTTT TAGGAAATGC AGAAATACCT TCCCAAAGTG AGTATACAGC
     7681 ATTAATTGCT AATAAACAAG CACTCATTGC CCAGACAGAA ATTAAGTCAA ACATTTCCCA
     7741 ATATTCAAAA CTACGTCCTA TTGTGACAGC GCCAGTTTTA ATCAATAAAT ATACAGGCAT
     7801 AAAGGGAAAT AATGATGTCT TTTTTTGTGG CAGTTTGGGG TATTTCTTGG GCAGAGGAAT
     7861 AGACAGAAAT TTGCTTCAGG AATTTGGAAA TAATAGAAAA AGCTCAATGC CAAGTTTTAT
     7921 GAGAAAGCGT TATCTATTTC TAAGCCCACT ACATGAAATA TTAATAAAAA AGCACTCTCA
     7981 TGTAACAACA TCATTTGAAA TAGAAATACT TAGAAAAAAA ATTCTAGAAA TAATACTGAG
     8041 GGGTGATTCT AGTCCTTTGG CAGAAATTAC CATAGAACTT GTTGGAGCCC TTGGCTCAAA
     8101 TTGTAAAAAT CTCACTGTTC AAGATATAGA CTTTTACATG GGTGATTACA GTTTCTTCTC
     8161 AAATGATGTC CTTCAGCTAA TTTCATCCCT GGAAACACAG TGCTGTAACT GGACAATTGA
     8221 CAGTGCAGTA TCTATATTAA AACAACAGAA TGATGTACAG GAAGAGAAAT TTATTGACTT
     8281 TTATCAGCCT GAGACAGAAA CTATTCCAGT AGCTGAGGAA ATACCTCTTA AAAGAAGAAA
     8341 AATTGCTAAT ATTATAAACG AGATTGACTT ATAATGGCAA AGGAATTGGC ATTTATATAC
     8401 AGTAAAATAC TAAATTTGGC TTTAGAAACT TCAATTATAT CATACCTTGA TCCAAGTAGC
     8461 CTTGATAAAG AAGCAATCAC AGAAAATGCA CATAAAGCTC TACACCTGTC CAAAGAGCTT
     8521 CTCCCATTGT TGGCAACACA GAATAACATG GAAGCAGCTG CTTTATTTTT AGAGTTGGAA
     8581 CACTTATTAC ATAATGTAAC TAGGGAACTA AAACAGCTGG AAAACTGTTT AAAGGCTGCA
     8641 CAAAATGAAC AGGATTTTTT TTCCATGTTT CACTTAACAG ACCAATGTAA CTATCATCTA
     8701 GCCATACCTA TTGTGTTTAA AAATGAATGT AAAATAAATT ATAAGTTGGC TTTAATAAAT
     8761 GATATTGAAA ATCTATTTAG GTGTATGAAT AGTGTGTTTT ATTGTATTGA TTCAGACAAT
     8821 GCTCTCATGG TTATAAATGA GGTATCACAC TTTTTGGGAT CATTGCGGGG GACTTCCCCC
     8881 ATACCTTCCC CTGTTATTTA TAACATATAC TTGCCATGCT TTTATTGCTT TCAAGAAGCT
     8941 TCACTATTAC CAAACCAGGG AAACAGCTAC ACAGCTACAC TATCTGGAAA ATCCTGTTGT
     9001 CATCTTATGG AAATTATACC TCCTGAACCT ATTGAGGGTC TTTTTAAAAG TGAGCTTGCC
     9061 CAATTGGGGA TCATTCCTTG TAAACCTGAC CAATCTGTAG ATACCAAAGG CATCAACACG
     9121 GAAACACAAT ATTCCCTGGT GGGACTTCAT GATATTTTTC AAGCCCCTAT AGCAAATATA
     9181 CTTGAAATAT CTACACTTTT GTACTGGACA TCCAGTTTGC CAGATTCATG CTCAAGTAAA
     9241 CCAAAAACAG CATGTGCTAC ATCAGCAATG GCATCCCTGT TGTCACAAAA TTTTTTGTTA
     9301 ACACAGGCAA GAAATAAATT ACCACTTGAA ATAGGAAAAA ATAAAACACA TTTTTTTGAT
     9361 CTATATCAGC CAAATTGTTT TGAATTTCTT TTTACTGGTA GTCTTTATTC CAACTCTGCT
     9421 GATATTTTAC AAAGTCTTAA AAAAGACTGT ACAGCTTCAT TCTATCAAAA ACTTCAAACA
     9481 AGGGGAGCCT TTTCCAGACA CCATGAGTTA TTTTCAAGAC TTCAGTCTTT ACTGAGTGAA
     9541 ACTGGTTTAG GGGAACCCCC GTCTACCACA GAACCTTTAG AGGCAGATCT TCCCACACAT
     9601 CCCCACAGCA CACAAGTTTC CCAAGAAGTA AGTGTAAGTA CATTTCAATC TGATGCAGAA
     9661 ACTAGAAAGC ATAATTATTT TAACAGGGTT TCAAGTGATG GATTTAAAAA ACTTTCAGAA
     9721 TGTTTAGATT CTAATACTGA AACATTAGAT AAAGTTTTAA CATTAAGACA TTGGGGCCAT
     9781 GTAATTTATA GTGAATTAGC CACACTGAAA AACCACTTTT TAACAAGAAA GGCCTTTATT
     9841 ACTCAAAAAT GGATTTCTTC ATCTCCAACT TCCAAATCCA CAGCGTTTGA AAACTCCAAG
     9901 TATGTTAGAA ATGCTCTATT TTCCAAAAAT ATAGACTCTG AACACATAGC TGCTTTAACA
     9961 ATGCAGTTTT ACCAGTTACT CACAGGCCCT GTTTCCTTAA TGGATGATTT ATTTCCTGTG
    10021 CCTGCTAATG TTTCCCTTGG ATACTGCCTA GATACTGCCA ACACATTGCC TCATCAAAAG
    10081 CTTTTAGTTA CAGAGCTAAT ATGGCCCTCT ATAAAACCAG CTGACTGGAT ATTGTCACAA
    10141 TTTGATGAGT TTTTCACTGT TAAGGCCACT AATCTAAGCG TTATACAACA TGAAGTGTGG
    10201 TGCTTTGTTA GAGAGTTAGT ACTGAGTGTT GCTCTATATA ACAAACTTTG GCAAAAAAGG
    10261 TTGCAAATTC ATACATTGAC ATTTCCCAGT TGTCATGCCA CAACAGGTGT TGACTGGGAG
    10321 GATGGAATAT ATCTGACATA TGAATCAGCC GCCCCATTAA TTTTAATACA TGGCAGTTTT
    10381 GGATGGATAT TTAAAGACCT GTATTCTCTC TTATACCATC ACATGCAATT GACATACAAA
    10441 GATGGAAACT AACAAAGGCC TTTGGATAGC TACCTGTATC TGCAGTTTAT TGGCTTATTG
    10501 CAATCCACAA CCAACAGAAA ACGAGTTATC TACTCCTGAA TCTACTAATG CACCTACCAC
    10561 TTTAGCTTCC ACCCCAGATA ATACAAAACA AACCTTTTCT GCATCACATC CAAAAGATTT
    10621 TTCTACATTT AGAGTCTGTT CCACAGCTGC TACTGGAGGA GATTTATTTC GGTTTAATTT
    10681 AGACCAAGAA TGTCCATCAA CTACAGATAA AGAGCACCAA GAAGGCATCT TATTAATATT
    10741 TAAAAAAAAT ATCATACCTC ACATTTTTAA GGTAAGGAGA TATAAAAAAA TTGCAACATC
    10801 TGTGACTGTT TATGCAGGGT GGACAGCTGC AGACAATGCA ATTACAAATA AACATGAAAT
    10861 ATCAAGGCCT GTTCCACTGT ATGAAATTAA GCATTGGGAT AGTATTTACC AGTGTTACAG
    10921 TGCCCTTAAA ATTATTGTTG ATGGTAAAGA GAACCTCTAT GTTGATAGAG ATTATGTCAA
    10981 TCAAACTGCA AATCTTCAGC CTGTAGATGG TTTAACTGAT AACATTCAAA GATATTTTAG
    11041 TCAGCCAACA CTGTATACTG ATCCAAGTTG GTTTCCAGGA ATTTATAGAG TGAGAACCAC
    11101 TGTAAATTGT GAAATTACTG ACATGATAGC TAGATCAATT GAGCCATATG AATACTTTGT
    11161 AACTGCTCTT GGTGACACTG TAGAAGTATC ACCATTTTGC AGTGAAACAA ATGAATGTTC
    11221 ACCACAGAGG AAACTTAACA AACAGGGCTT TTTTACCCAG GTGGTAGACA ATCATACTAT
    11281 TGTAAACTAT GCTGATAGGG GGTCAAGTTT AGTTCGTGAA AACAGGGTAT TTGCTGATAG
    11341 TGAAACATAT ACCATTTCCT GGAAATCTGA AACTAAACAA AAAAGTGTTT GTAGTCATAA
    11401 GCTCTGGAAA TCATTTTCTA GAGCAATAAG AACAACCCAT GAAACCAGTT ACCATTTTGT
    11461 GGCCAATGAA GTTACTGCTA CATTCACCAC ACCCCTTGAA GAAGTAGTAA ACTTCACAAA
    11521 GGACTTTGAA TGTTTAAATA AAACAATACA TGATGTTATT GACTCAACAC TCACAAAGAT
    11581 TGCAGCAGAT TATGTTACAA ATGGAACTAT GAAGTTTTTT AAAACAGATG GAGGACTTTA
    11641 TTTGGTATGG CAGCCAATTA CACATAAAGA ATTTTTTCAT TTAAATTTTA CTAAAAGTGA
    11701 TGGTGATAAC CTATCACTTA CAAATTCAGA CTCCTTGCCA GCAACCCCAT CAACTGCTGT
    11761 GGCAAGACTT TCAAGGAAAA AAAGAAGTAC AGATGAGGAA GAATCACAGC CTGACATGAC
    11821 TAACATAGCC ACTCCTCAAT TGCAATTTGC CTATGATAAA CTTAAATCAA GTATTAATGG
    11881 CATTCTAGAG GAGCTTGCAA AATCCTGGTG TAGAGAACAG GTTAGATCAG CTAAGGTATT
    11941 ATATGAATTA AGTAAAATAA ATCCCTCAAG TGTTATGAGT TCAATTTATG GAAGACCAGT
    12001 AGCTGCATCT TTTGCTGGAG ATGCACTAAC TGTGACAGAA TGCCTTGAAA TAGACCAAAG
    12061 TTCAGTAAAT ATTCATAGAA ATTTACGTAC AAGAACACCT AATGTTTGCT ACACCAGACC
    12121 ACCTGTAACT TTTAAGTTTA TTAATAGCTC TACTCTATTT ACTGGTCAAC TTGGAACAAG
    12181 AAATGAAATT CTTCTTTCAA CTAATTTGGT TGAAACTTGC AGGGCATCAT GTGAGCACTT
    12241 TTTTACTACC AACAATGTGA CATATCACTA CAAAAATTAT GAGTTTTATA GATTGATAAA
    12301 CACCAGTGAA ATTCACACCC TGGATACATT TATTGCTCTA AATGTATCCA TGATTGAAAA
    12361 TATTGATTTT AAAGTTGTTG AACTATATTC ACAAGCAGAG AAGCGAATGT CCAATGTTTT
    12421 TGACATAGAA ACTGTTTTTA GGGAATATAA TTATTACACT CAAAAATTAG ATGGAATTAG
    12481 GGAAGACTTA GATAGCTCAA TTGACCTAAA CAGAGATAAA TTGGTGCGAG ATATTTCAGA
    12541 TATGATGGCT GACTTGGGGG GTGTTGGAAA AATTTTATTT AATGTTGCAA GCAGCGTGGT
    12601 AACATTATTT GGTTCAATTG TAGGCGGCTT TGTTAGTTTT TTTAAGCATC CCTTAGGTGG
    12661 AATTTTAATA ATTTTACTAT TGGTTGGGAT TGTTGTTTTA ATATTTATCT TAAGAAAAAG
    12721 AACTGCTAGT TTAGCAGCAG CACCAATTAG CATGTTAATG CCAAAAATTG AAAAAGAAGC
    12781 TGAACATAAG GAAATAAAAC CCATGGATGA AGACAAAGTC AAAAGTTTAC TCATGGGTTT
    12841 GAAGGTTTTG AATGACTCTA CCCCTGATGA TCCACCCCCA TCAACATGGA CCCGCGTGAA
    12901 AGACATGTTG CTTAGAAAGA GAAAAGGATA TCAGCAGCTT CCACAAGATG TTCCAGAACA
    12961 AGAAACTACC TTGGTTTAGT TGTATTCTGT CATATTCTGC CATATTCTAA TAGTTGTAAA
    13021 CTGATTTAAT AAAATAAACT AAAAATAATT AACTGACTTT TGTTGTGTCA TCAATTTGCA
    13081 CCACACTTCC ATTCCTTATA AATGCATCAT ACACCAACCC AAACATAAAG ACTTCAAAGC
    13141 TCATCAGGCC TGGCTTGCTC CTTACCACTT TGACACACTT ACCCCTTGAT TATATTTTCA
    13201 AGTGCTTAAA ACTTTGTATC TTATAAATAT AAAATGGACT TCTATAATCC ATATTTGGTA
    13261 CATAAAAAAC CACCAACAAT TATTAGCAAA GAGATTAAGC AGCAATATCA TAGGCTTATT
    13321 CCCAAATGCT TCAAAAATAC AGATACCAAA GGCAATTACC AAATATCTAT CCCAACCCCA
    13381 CCATTATATT TCTACAACAA TGAGATGCAT TATGTACAGA CATTGCAATC AAATGTGTGC
    13441 AACCTTCATC CAAAAGTAAC CACTGAAGAT TCTTCTATGT TATTTTTCCA TGTTTATGAC
    13501 ATTCTGGAAT CAACATACAC ATCTACACGC TGTGAAGATG TTCCATTTAG GCTTCAAACT
    13561 GACATTATTC CCAGTGGAAC AGTGCTCCAT CTTCTTGGAA AAACATCTAC TGGCATGGAT
    13621 GTGTGTGTTA ATGTGTTTGG CCAAAAAACA TATTTTTATG CCATACCACC TCAGACAGTA
    13681 GATATACACT TTTTACTTCA GCAAATTTTT AAAGGCACTA GAGGCCAGGA CTGTGACTAC
    13741 ATGGTAAATC AGGAGGAAAA GAAACTATTA CAAGGCTACT CTACAAGCTC ATGCATGGTT
    13801 TATAAAATAA CACTTTCTTC AAGTCTAATC CTTTATAGCC TTTGTGAGGC ACTTTTGAGC
    13861 CATGGATGCC AATTGTTTGA AAACACTGTG GACCCAGCCA GAAGGTTCAT TATTGATAGG
    13921 GGCTTTTCAA CATTTGGGTG GTACTCATGT ACAAATGCAA CACCAAGAAA AATTAAACCT
    13981 GACTCTCATA TGAAATTAGA GTTTGACTGT GGCATAGATG AGATTCAGTT TCATCCTGAA
    14041 AAAACATTGT GGCCACCATA TACTATTATG GCATTTGATA TTGAGTGTAT TGGAGAGCAA
    14101 GGATTTCCTG TGGCAACAAA TGAAAATGAT CTTATTATTC AAATTTCATG TGTCTTTTGG
    14161 ACAGTTGGGT CAACAAATTA TAAAAACGTT TTACTTTCCC TTGGAACATG TTCCAATATA
    14221 CCCAATACTG ACATTTATGA ATTTCCTTCA GAATTTGACA TGCTATACTT TTTTATGCAG
    14281 ATGCTTAAAA CATGGGATAT TACCTTTATA ACTGGATATA ATATCTCTAA TTTTGACTGG
    14341 CCATATATAA TTCAAAGGGC CACTAATTAT AACATTGATG TCACATGCTT TACAAAAATA
    14401 AAAAACAGGT CCATGTTTGA AGTAAAAAAG CCCATAAACA CTGGTGCTGG ATTTATGAGG
    14461 CTGGTTCCAA AAATCAAAAT TTCAGGCTTC ATAAATATTG ACATGTATCA GGTTGCAAGA
    14521 GAAAAGTTAA GTCTTTCAGA TTACAAACTA AACACTGTAG CAGCCCAATG CATGAACACA
    14581 AAAAAGGATG ATGTATCATA TAAAGATATT CCTATCTTAT TTAGATCTGG GCCAATGGGA
    14641 AGATCCAAAA TAGGAAAATA TTGTGTTCAA GATTCAGTGC TAGTACTGGA TTTATTAAAG
    14701 TATTTTATGA CTCATATTGA AATTAGTGAA ATTGCCAAGC TTGCTAAAAT TCCTGCAAGA
    14761 AGAATTTTAA CTGATGGGCA GCAGATTAGA GTTTACTCCT GTCTTTTAGA AGTTGCCAAA
    14821 AATGAAAACT TCATCCTGCC AACACCCGTC CCTGACACTA TAGAGGGCTA TCAAGGAGCA
    14881 ACTGTAATAG ATCCAATTTC TGGGTTTTAT AACACGCCTG TTCTAGTTAT GGATTTTGCC
    14941 AGTTTATATC CAAGTATTAT CCAAGCCCAT AACTTATGTT ATTCAACAAT AATACCCGAA
    15001 GATAAACTCC ACCTTTTTCC TGAGCTACAG CAAGAAGATT ATGAAACCTT TACATTAGCC
    15061 AGTAAAACTG TACACTTTGT AAAAAAACAC ATTAGAGTAT CACTATTATC TCAGCTACTA
    15121 ACAGCCTGGC TGTCAAAAAG AAAGGCCATT AAGGCTCTAT TAGCCAAAGA AACTGACCCA
    15181 ACAATACAAA CTGTTTTAGA TAAGCAACAA CTAGCAATTA AGGTCACTTG TAATTCAGTG
    15241 TATGGTTTTA CAGGCACAGC AAATGGCCTA CTGCCATGTG TTCACATTGC AGAAACTGTC
    15301 ACATTTCAAG GTAGAGCAAT GCTTGAAAAA TCAAAATTAT ATATTGAATC TCTAAGTCCT
    15361 GAGATGGTGT CATCCTTACT GCCAAACCCA CTACCCTTAA AGTCATATGC AAAATTCAAA
    15421 GTTATTTATG GTGACACAGA TTCAACATTT GTACTGTGTC AAGGATTTGA ACTACATGAG
    15481 GTTTTAAACT TTATGAATGA GCTAGCAGCA CACATTTCTT CAAAGCTGTT TACTAATCCA
    15541 ATTAAACTAG AAGCAGAAAA AACATTTGAA TGTTTATTAT TACTCACAAA AAAAAGATAT
    15601 ATTGGAGTCC TACCTAGTGG GAAAATTATG ATGAAAGGAG TAGATTTGGT TAGAAAAACA
    15661 ATGTGCAAAT TTGTCCAGCA AACAAATGCT TCCATGCTAG ACCTTGTTTT AAAGAATAAA
    15721 AGTGTAAAAG ATGCAGCCAG TATGTTAAGT AGCAAGCCTC CAAATTATGT TTATACAAAT
    15781 GGCATGCCTG TAGGGTTTAT GAAAGTCCTT GATGTCTTAA CTGACAGCTA TAAAGCCCTA
    15841 GCCCAAAATA AAATTCCTGT AGAACATCTA GTATTTTCCA CAGAATTAAG TAGGCCACTG
    15901 TCAGAATATA AAACAGCAAG CCTCCCACAT CTTTCTGTAT ATAAAAAAAT TATTGAAAGA
    15961 AATGGTGAAA TTCCACAGAT ACATGATAGG ATTCCATATG TGTACGTTGC AAACGCAGAG
    16021 GCAAACTTAA AATCAGACAT GGTGGAACAT CCTGATTATG TCAAACAAAA TAATCTTCCA
    16081 GTAGCCGTGG ACCTTTACCT TGACAAAACT ATTCATGGGG CAGCCAACAT TCTTCAATGT
    16141 TTATTTGGTA ACAGTGTGAC TAATACTGTC AATATACTTT ATGACTTTGC CAGGCTTCCT
    16201 CATACTCCCA CACTAAACTA AGCTGCCATT CTTTGCCTTA ACAGATGTTA ATTATGTTTA
    16261 TATGTGACTC ACTATTTGAT TGCCATCCAA CAGATGTATG TTTTGAACTA CCACTTGCAA
    16321 GACTTATTTG AGGCCATTCC TCTAATAGGG TTTATTCAGC GCTGTACTTC CACTGCCACA
    16381 ACAGTATATG AAAATATTGA ACAGACTGTC CTTGGCGGAT ACAATGACTA CCAGCATGGC
    16441 ATTTACAAAA ACTAACTGGA CTATAGTTAC AGATAGAGGA ATATTTCATA TTTCAAACAT
    16501 TAATCCTATT CAGGTCCCAC ATGAAAGTGT GCGGTGTTGT TACAGCCTGG ACATACCTTT
    16561 TACATTGGAG GATCTAATGG CCAAATTTGT TTCCTTTGGC TTGGCAGAAT CACTTGATCA
    16621 GCTATCCCCA TTTACAAGTG GTGTTCCTTT GCTTATTCAA ACGTGTCACA GACTCCGACC
    16681 TTCTCAAGAG GTAGAAGTAA AACCTGCCAT AATTTTAAAC AAGGAAAAAA ACATTACTCT
    16741 TAAATTGGTC TCTAAAGAGG CTATAATTCA GGCAAGTGCT ATAGCATTTA CCATTGTATT
    16801 CTTGGATCCA ATACCGAGGC ATTTCCTGGC ACTCTATGTG CCACCTTCTA AAAATTCAGG
    16861 GCTGGGTGGT GAAAACTTAC CTATATGCGA ATGTGAAGAC ACTTACCTAG ATTCTTCTGT
    16921 GAAAACAATA ATACGTGGCT CCGCCATGCA AACTGGAAAA AATGTACTTT CTATGCTCTT
    16981 TATAACTAAC ATAGCTGAAA TATGTGCGAT TGAAATGGTT AAGTTTGAAG AAAATGTTTC
    17041 ACCAGCCACA CTTAGAATTA AATACCTTGA CATTGAACCT GTTGATATTG ACCTTTACAA
    17101 AATTAATATG ACTGTAGCAG GCACTTGTCC TAAGGAAGTA ATGACTGAAA TACACATTGT
    17161 ACAGTGCCCA GAAAACCCAG CCATTGTCCT AAGTAAAATG ATGCCCTCAA TATACATTAG
    17221 AAATGCCGGC CATAGCATTC CCATTTACCC GGAAGTAAGT AAAACCCTAC AGCCTGGAGA
    17281 AACCAGCAAA ATTAAATTTA AAAATGTATA CAGTCCAGGC CAAACTGCCC CCGGGCAACC
    17341 ATTTTTTATC ATTACTGGTT TAAATCAAGG CCTACAAGTT GCAGCAAGTA CTTGGTTCCC
    17401 AATGGAAGTT CCAACAGTTG AAGTCTTTAA TCCTGAAAAA ACAGCTAAAA CACTAGACAC
    17461 CTCCACCCCA ATAGCGCTGG CAACCCCCCT TTTCTTTGAC TTTAAAAACC TCTCTACGGA
    17521 CAACAATACA TATGGAAAAT ACTTTGATCG GGCAAATAAT GCCATCTACT GGGATGACTG
    17581 TAAAATTGCA AATTATTCTG GCGGTTTCAT GTGTCATGTA TTGCCCATGC AACTAATTAA
    17641 CCCATTGTCT CCCATTCCAA TGGCTCAATA AAGATTGCAA AACATATAAC TTGGTCTTTT
    17701 ATTTTTTAAA GATTCTTAAC AGGTTCCACA ACCACTCCTA ATGGTTCAAT TGACATATGA
    17761 GTATTAAAAG ATTTTATCTT AGACCAAACA TGTCTCCAAA AATCCCCAAG TAGTAAGTAA
    17821 CATACAGTGG CACATATAGC ACATACAATT GGAAGAGATA ACATTATCCA TCCAAGTATA
    17881 GTCAAATATG AAGTACTTTT TCCAGATACA GGGTCTTTTG CCACATACGT TACATCAGAA
    17941 TTCACAGGCG TGCTGGCCCA AAAGGTATCC ACAGTCAAAA CTACCCCGTA TAGGCTAAGA
    18001 ATGGCAGCTG CAAGCCATAA GAGGCATAGA ACCACAGATG TTTTCATGTC AGTCCTGTCC
    18061 ATCTTGTTAA ATCTCGGAAG GCGCCACCTC CATCTTTCTG AAACTTGTTT AATCATATTC
    18121 ACCCTTGTTC CACACGCTGG ACAGGTAGTT GAACCACTGT CTTTTAAAAA TTGTTGTAAA
    18181 CACCACTTAT GGACCACCCC ACTTGGAGGC TTGCACTTGC AGAACATGCC ATCTAGTGCC
    18241 ACCTCACCAC ATATCCAACA GGGGTAAGCG TTTTCTTGAT CCATGATAAA TGTAAGAAAG
    18301 TGAATAGTGA GGTGGCAGAG ACATTACTGT CTCTTTTGTA GGCCAGTTCA TTTCTTGTTT
    18361 TCATGGATTT TTGGAACCAC TTACCTGGCG TCACTTACCT GTCAAGCTTT CAGTGATGTC
    18421 CAAAATAAAC AACTGTTCAA CCACCTGTCA AGGAGGTCAC TGGCGAGGGC ACCGAAACCG
    18481 GAATCCACCC AACCACAGAT GCAGTTTCAG GGCATCTATA ACCACTAAAA TAAAAGCTTT
    18541 GATGGACAAT TAAAATCCTA TTACATTTAC CTTCCTCAAA CTGTCAGCAT AAATCAAACT
    18601 GCCAATTTTA AGCAAACAGT TCAAATGTCA GGCCCAACTT AGTCACTTTT TCACTTTCAC
    18661 ATCCCGTCAC ATACAAATCC CCACTAGCAA ACATTCATCT TTGAATTTCC CCTTTGATGC
    18721 CCCGCTCCTG TCACATGTTA TCAATAATGT AAATACAACA CGCCACAATT TAAGGGAAAA
    18781 GTCACAATCG TAAACAACAC CTCTCCCGCC AAATTCGGCA CTTACCCAAA ACCTGAAACG
    18841 GAGACAACCA CAAGAGGAAG TTGCCAGCCC CTTCTCGCGC CCATGTCAGA AAAGTATGAC
    18901 TGTATTCAAG ACATCCAAAT CAGTCCAATA AGACCACTCG CCCCCAAAAT TGCCGCCCTT
    18961 CCAGCTAAAC CACCCGCATT CCAAAGAAGA ACCGCTGTGG CCGCCCGCGC GAAGCCACTA
    19021 CGTCATCCAT GTGCGCCAAC ACTTAGCTCT GTTAGATGGT CTTTGTCGCC ACCATGTGGC
    19081 ATGCTACATT ATTGCATGCA GTAAAAATTA TTGGCGCACT GCTGCCATCA AGTGGTCACC
    19141 AGGCCGCATC TTCTCTCCTG TAACAGTGGT TGGGGGATTG GGGTGATTCG TTGGCGGGTG
    19201 CGCAATTTTG CTGGTCTTAC ACACTCGTGA CACACTCGTG ACACACTCGC GCCCGCGTGC
    19261 AACACACCAG GAAAAGCTTG TGCATCAGGC GCTCACGGGA GCCCATTGGT CGAGGTTCCT
    19321 GTCAATCACC ACTCGCGCGC GGTCTGATTG GCTGCCGCGT CCGTCAATCA TCTCACGCGC
    19381 GCACGCCATT GGCTGTGGCC GCTGTCAATC AAACGAGCGC AAATCCCATT GGTCGACGCA
    19441 CACGTCAATC ACAAATTCGC AGCCGTGATT GGTCACCGCT GGGAACCAAT CACGTTCGAG
    19501 GGTTTTGTTT ACAGTTTGCT CCTTATATAT ATTATATTTT ATTACAGGTG GGGGTACGGT
    19561 CAAGCTGGGT GTGTCCAGTT AGGTAGTGCT TTATAGTATT ACTATAAAGC ATTCCCATTA
    19621 ATATTTATAA ACGCGCCCGA AGGGCGCACA GGTGGGGGTC TTACTACTGA GTAAGTTAAT
    19681 AGGTGAGTAA GACCCCTACC ATTTTTAACC TCGTAAAATT CAAATATCCC TCGCTGTGTT
    19741 ACATGGGAGG AGTACCCTGT TGGAAATTCC AGATAGGTAT AGCCGGGATG GGGTGTGTTA
    19801 AAGGTAAGGG AAGACCTACA GTTGAGTGGT TGGAAGAATG TGATTGATTT TGACATTTTT
    19861 GGGTTGATTG GAGCACCATT AGACTGGCGT GGTGCGGCTA TAAAAGGCAG CGCTGCCGGT
    19921 CCCTGGACGC AGTCGGTGGC TGACTGCCGG GGTTGGGGTT GTGGGAAGGA TGCGCCGAAA
    19981 ATGTTGTTGG TTGATTTGGA ATGATAACTG TGTTGGATAA AGGTTAAAAT AAAAATATGG
    20041 GAAGGAAATT TTGTGCGCTT GGTGATttgg ggacctgggg acCTGGGGAC CTGGGGACCT
    20101 GGGGACCTGG GGACGAGGGG ACCTCCCTCT CCGGAAACAG CTGGCGAGGG CTTGCTGACA
    20161 AAAAAGCCAC AAATGTCTGC ATGTACACCG TTTCCGGGAG TTACAACCCA ACAAATTTCC
    20221 ATGGGTTGTT AGGACATCCT ATTTTTCACC CCTGACTAAC TTCGCTTCCC CACCCTGCGA
    20281 GCACCCACCA CTAGGGTGGT GGGACTTATT GCACAAAATC ATAAAGTGAT TGTTAAACTA
    20341 CACAAGACCA AAAATTGTAC AAAAAACATA ACACACAAAA CAAATCCTCC ATAAAAAAAA
    20401 AATACATTCA CCCAAACCCT GTTATGATGT AGAGAGAGGC TTTAAGGCTA CATTGAAAAA
    20461 TCACAAACAT AATGTTTTTT TTTTGCAAAA TTTTATTTAT AGCTACTTTG TTAGTTCATC
    20521 ACAAAACATT TTTTGCAACT GAGTAATGGT TTCTGGCTTT AGCGAGGCAT CAACTGTTTC
    20581 TGTAGTGTTA GTTATCTCAG GTTTACCAGT CTCCGGATTT TCTGAAGATA GTGGTGGTGG
    20641 CTGTGATGTC GGGATTGGGG GAATCATGGT TGGGGGTAAA GTGGCCGGGG CTGGTAGTGG
    20701 TTGGTAAGTG ACAATTGGAG GGGGTTGGGG CTGTGGATGT TGATAAATGT TATTTGGAAG
    20761 CTGATAGATG TTTGGCAAGC TTGGGCCTGC TGGCTGAAGG AAACTAGTTT GTGAGTAAGG
    20821 TAATTGATGG CTGTGTTGTA TTATTGTCCC ATGTTTTAAA TCTTTAATTT CTGTTTGCAG
    20881 CTCTGAAACA TTTTTTGATA GTGCCATTAA ATCCTTGTAT AAATTTGCCG TCTCTCCTGG
    20941 AAATAAAACA AGTTCTTCTT CATCTCTTTT TCTCTTTCCT GATTTACTCT GATATTGCCC
    21001 GGCCCCATAT CCAAATTGAT ATTGATCTGG GCCAAAAGGT GGGTATGGGT ATGGTCCATA
    21061 TGGTGTATGT TGAAAAGTAA ACGCATTTGG TTGAGATCCG GGGTGTATGA AACTTACTGG
    21121 CAGTCCTCCT GATAGAGGGG CCAGGGACAT TCCTGAATGG GGACTTGTGG CTGGTTGGTA
    21181 AAAGGAATAT GGTGGCGCAG GTAACATTGG TGTGCCAATA TGCTGAACTG GCAATCCTGG
    21241 GCTTTGCTGC GCTTGCATGT TATTTTGAAG TAATGTCATA AATGTTGTTT TGGGAACACT
    21301 AATTAAATCC TCTGTAGCTG TATTGGTGGT GGGTGTTTGC ATCTTGGGTA GATGTAAGTA
    21361 GCTCTTAAGC AAATTCTGAT TGAGTTGTAG ATTCTATCCC TTTAAATATG TCTGGCCAGG
    21421 GTTGAATGTT TTACTTCCCT TGAAAAACAC CCTGTAGCAA ATGGACCTAC ATTTTATATG
    21481 ATTTGGGTTT ATTTGGGCGT GGTCCAGAGT GACCTGCCAC TTCCTGGTTT AGTAAGTTGG
    21541 GTACACTTTA GATAGGAATT TGTTGTACTT AATTATTACT TATGAGCCAT TAAACACGGA
    21601 TAATTAGTGG AAAATAGACA ATGCTCAGTC AAGGTGACAT GGGCTTTATG ATGCCTGATT
    21661 CTTACATAAA GCCGGGACCA CCTTTAAGGA GAATTGTCAC CCATACAGCA AAAGTTCCCC
    21721 ACTCTATAGA GATGTTGGAT GCAGCAGCAG GCCGTTGATG AAGTAGGCTA GAGAACTTTA
    21781 TTATAACCTT CTGGCCTATA CCCATCACGG CAAGCAGCCA ACACCCTGTG CTTTCCAGGA
    21841 GTACAAATAT CCACAAGTTA AAACCCATAC AATTACAATA TTATTGGAGA AATTGCCTGG
    21901 AATAAACTTG GGGCTCACTG AGGATTCACA ATTAGACAAT TATTTACTTG TGAATCCCCA
    21961 GGAACCCCTA GTTTACAACA GATTATTACA ACAGTAAAAA AGGTCAAAAG TACTTACCCT
    22021 GACGTTCAAA CGGTCCTTAA TTCACTGCAT ACATGTGAAA AGGGGATTTT AGGCACATGG
    22081 GTAAGAATGT GTCGCGAAAG TTAGGATTAT ATTAACCTTA TTTCCACAAC ACACTCTTAA
    22141 CCACACACCA AAACACAAGT TTCAGCCTGG GTTGTCCATA ACTGCCCGGA CAGGCCATGC
    22201 AGGAAAGTTA CAGAGGTGGG GCTTGTCAGT TTTATTTGTT GAGGCAACGC TTGGCTGCGT
    22261 CACAACGAGC CACCACAAAG GCGGCCTATA GGATTTATAG GGCGTGAGGG CCATCATAAT
    22321 AAACATATTA GTTTGTACCA CAAGGTGGCG CATCACTAAC AAAGAAAGTA CTTCTGTTTT
    22381 GTTAAGTTGT TCAGTTTAGG AGTTTATAGT GTGGCAAAAC CACATATTTT ATGCTTTGTG
    22441 GTAGTGTAAG GATACTATAA AGAGAAATGA ATTTTCTTTT ACTTATGTAC TCCAAAGATG
    22501 GCTGTGTTTG GGATGGTTAC TGTGATCTTT GGAATTTTGT TGTGTGGAAC AATGTCAGAT
    22561 CCAGACTGTG ATGGGTTTGA CACGAGATAT CCCCATGCCC TTAGAGAATT AAGGGCTGCC
    22621 TTTGGAAGAG TTAAAACATT TTTTCAAAGG CAAGGAGAGT CTGATCAGGT CTTACTGGGT
    22681 AGATATTTGA TTCAGGCTTT AATGGGGTAT TATGGATGTG ATGTGACAGT TGATATGCTA
    22741 GAGTTTTATT TGGAAAAAGT ACTTCCCTGT ACTGAAATCA AGTCTGACAA TACATCAAGA
    22801 CACATATCTG ACCTAGAAGA AAAATTAGTT GCTTTTAAAT CAAGGCTTGA ACGATGTCCT
    22861 AAACTTTTAC CCTGTAAAAA CAAAAATGAT GCTATTCAAA ATTTACTAAG GAGGTTTGAC
    22921 ACCATGGGTA AGCATATAGG TATATTGGCG GCCATGAGTG AGTTTGATAT TTTTATAAAC
    22981 TACTTAGAAC TATACATGAC AAAAATGATA AAATAGACAA TAAACACAGA TTTAAAATAT
    23041 TTGTTTAGTT TTATTTGTGG ATTGCACCGT TTCTGTTAAA CATGAAATGG GAAATATGAG
    23101 GAGCAGGAGT GTAATAAAGA AGGTTGGGAA AATGCATCTG GGGTACGTAA TTGTTTTTAT
    23161 TTCCTACATA GTTATAATTT TGTAGTAAAC CCAAGAGTAA TTTTTTTGGT ATATTGATAA
    23221 GTTCCAGTGA CTGGCTTTGA AGTTTGGGTT TTACAGGTGA CAGATGTGTT TCACTTTCAC
    23281 ATGAATTAAG ATTAGAGTCA CTTTGTGGTG TACTACTTGC CTTGAGATAT GCATTTGGTT
    23341 GTATAGCAGC TACACCTTTA TCAGTTTTTA AAAGGTGTAA TCTATCTCTA ATAAATCCTG
    23401 AATCAATTGC TTTTGCCATT AGTGTTTCTA TGTCTATTTG AAAATCTGGA ACTGGTAGTT
    23461 TTAAAATATC AAACTGTGTT ACCCTTTCAA TAATCTTTTG TCTTTCTGTG GCTATTAATG
    23521 AATCAAAATT GGAAATAACC CAAGACGGCT CATAACCATA AATTGCAATA GTCCCCCTTC
    23581 TGCGTCCAAG TGCACAGAGT GACACGTGTT GAAACAGGTC ACTTGTGTCT GTTGAGACTT
    23641 TATTTGGGTG TAAAGAAGAT AATGACAAGG CTGGATACCA GGTATGTAAC ATATCAAGAA
    23701 TAGGATCTGC TTGCCTGTCT GATGCAGACG TATGAGCAGT TTGTGATTTT TCAAACAGTC
    23761 TTTTGAGTAA ATTGATAAAT GGTTGACTGG TTATAACACT TAATGAGAAC AGTCCTTTTG
    23821 AAACCTGAAA AAAATCCAGG GTCCAACCAA CTTCTGCTTT TGGTAGGTGT TCAAGCGTAA
    23881 GTGGTAAAGG CTTGGGCAGG GGAAGAGATT TTCTAATATA CTCCTGATTC AGAATAAGGC
    23941 TGTTTTCCAA TTTGGGGTAA TCTTCCACAT CTACAAAGCC GGCTACAAAA ATTGACATGT
    24001 CTGCGAGGCC AATAGGGATG TTTGTCATAC AGGCAGACAC AATGAGTGGA GGCGTAAAGA
    24061 AGATATTGTG GAAACTGTTG GAAGGTGCAC CGCTAAATAC TCTAACCTCA CAAGAACTTA
    24121 GATATCTTCA CTTGGTGATA ACTAAAATGT ACAGCTTTGT ATTAAATGTT TATTTATTGC
    24181 GGGAGGCTGT TGCTAATACA GGCAACAGTG AAGATGTAGT TTTAAGGCGC AAGGTACCCC
    24241 CAGAGTTTTG GAAAATGGTT TGGGATGTAT GCATGGCTGC AGATTTACCA CCACATGTAT
    24301 TATCAGATGA TCATAAATCT GCTGAATTGT GGAACCATCT TGTAACAAAT CCAAAAAAAC
    24361 TTCAGGATCT GGCTAGGCAT ATTTTGTGTA GATTGGGTAT TAGAAATGCT GAACTAGACC
    24421 CTAAAAATGT CTCTGATGGG AATTTTTTAT ATAACATGGG CACAGTTATC CCAAGCAGGC
    24481 TCTTAATGAT ATTGGGATTT TGTTTGGTGT TTTGGGGCAA AGAGGTCGAA AAAAACTGGG
    24541 TACAAATCTT TACCAGGGAC ATTTTTGTTG TATTCTTGTT GGTGACTGGA AAAATACAAA
    24601 TCAGCAAAAC CCTTGTTGTG AAAAACATGA ATGAAGATTT TAAAGGAATT GTTGAATCAA
    24661 TAGTTCGTGA TATTTCCAAT TTTCATGGCA AACCACCAAG AAACAAACCC TCCCTTGCAC
    24721 CAGTTGCAGC AACTGATTAC ATTTTTTTAT TCAACAACAA CATTTTATTA AACTAGTGTC
    24781 ATAATTAAAT TAAACTACTG GAACACTGAC TGGTAAAAAC CCCAGGCAAA TAAAATAAAT
    24841 TTTATCATAA TCATCCACAA CTCCAAATTG AGCCCTTACA ACTTCTTCAA TTACTGTTAA
    24901 TGGAGAGGCC CTGTTTAACA AAGCTCCAAG ACCATCCTCA ATTGTCAGCC TCATCTGTGT
    24961 TTTGGCATGG AGCAGACTAG CAGCATCCTT TAGCATGTAC TGTTGAGTTA TAATTTCCAA
    25021 AATATCACCA AATCTACCAA CTGTTAAATT AATAAAGTGG CTTGCTGGTG GCATTGTTTG
    25081 ATATTCTTTC ATTTCTAATG CAAGTAGCAT AATTCCTGGA AAAAGTGATG AGATTGGGAT
    25141 ATTTGGCTTG TTTGTTAGGG TTGGAACAAC GTATTGGTTC ATTAAAAATG TCAATAAGTA
    25201 ACCCCTTTTA AAGTTAAAAT TAGCTGATAT GTCTGTTACT GGCTTTTGGA ATTTTGTTCC
    25261 TAGTAAAGAT TGCAAATTTA ATCTTCTGTT TTTTGCCTGG CCCGCGTGGG TTGTCTCTAG
    25321 CATAATATAT ACTAGTATGA AACATTCCAG GGCTTTTATT CCAACTCTTA AATTCCATTG
    25381 AAAATTTGCA AATGGTGGTA TATTCATTGA AAAAACATTA CTGCTTATAA TATATATTAA
    25441 ATCACCAGTC ACTGTTTCTA AGTTGCTGTC TGTTTTTGTA TCCTGTAGTA AATGGTTTTT
    25501 TTTAAGAAGC TGGTAAATTT TATGACCCTT AAAAAACTGG TCCCAGTACA TTGTTGCTTT
    25561 AGTTGGCGGG GCAAGGGATT CCCTATATGA GGAATTTGGA TAAGTAAAAT CAAATGTCTC
    25621 AAAACCATCC ATTCTTTTTA AATCATCTAT CATCACCTTT AATTTGTCTG TTAGGTTTTC
    25681 TAAAAGCTGG TTATATGTTT GAGGTGGTGG AGTTTTGGTG CTGTTGCAGA AGTATGCATT
    25741 TAGGATACAG AGGGCTGCAT TGGTGTCAGT CAAGTGTCTA ATATCAGAAA AAAAGTCATC
    25801 TGTGGAAGAC AATATACAGT CCATAAAGGC TTTCATTAGT TTTACTGAAG TAGAGCCTTG
    25861 AAAGTTATCA CTTCCTCTTA ATTCTTTTGG AAATATACTT CGTTGCATTG CCACATTTGT
    25921 TATACTGTTG TACCATGGCC CATAAGATGG CAGCCATTGA TTTCTGTACA TATACAGGTT
    25981 TTGGACTAGC TCTAGACGGA AGTCAGTAGC AATGTTGAAA CTTGGGTCAT TGGGGACTAT
    26041 GGTGATTGTA TAGGATTGTG GCTTTAGATG TGTGGCTGAT AGCTGGTTGA CTGGGTTTTC
    26101 AGTTTTGGTT GGTTGTGTGT CTAGTGCATG GACCAGCTGA GACACATTTT CAAGGTCTTT
    26161 TAAAATGTCC TGCTCCATTG TTGATTGATT TTTGACTAAT TGGTCCAACT CCAGTGAGAT
    26221 GAGTCTTTTT TTGATAACAT TGGTGTTTCC TTCTAGTAAT GAGGTTCTGT AAACCAATGC
    26281 TCTGTCTCTT AGTTGGTTGA TTGTTTCCAC AGGTATGATT AGTCTGTTTA ATGGATTTGG
    26341 GGCCCAAAAT GTTGTGATTT GTGGAGCCCT TTTGTTTTTT TGAAGTAATT CTAGATTTTT
    26401 TAAAAATGAC ATCTTCCACA GATGACAGAT ATGTAACCAG TCTTTCGGGG TTGGTATGTA
    26461 CAAGGTTAAC TGAAAAAGTT GGCTTTTCAC AGTAAATTGT CTTTAATGTT TTCTGGCTTT
    26521 TAAATATAAG ATATGGATAC ACCAACCAGG GTGTTCTACC CGGTGGTATG TGAGTGCCTA
    26581 TAAATTTGAT AGAGTCTGCT AGCTGGGCCA GACCTTGAAG TCTTTGGCTC CTGCGAATGT
    26641 CATTAAAAAC ATCTATGGTT TCAGAGCTAC AAGTTTTAAA TTCTATTATA TAGATACATT
    26701 TTAAATCTCC ATATTCAGTT AATAGAACAC TGTCTGCTAT TCTATTACCC AGTGTCACCT
    26761 CAAAAAAGAG CTTAAAGGAA CTGTTTTTGT GACAGGAAAT ATGTTGAAGG CCTAAAAATT
    26821 CTAACAGGCC TGGTAAAGTT TTATATTTAA TCATTTTTTT GTAAGTTGCC AAGTGTGCTC
    26881 TATTTCCTAC CGCTTTTCTT TTTTGTGGCA ACTTTTCCAG ACAGTTTTTT GGCTGATAGG
    26941 CCATGGCTGA AGGTGGAAAA TTCCCAGATT ATCCTCCAAC TATAGATGAT GATAGTACAG
    27001 ACACTGATAC AACCCTAGAA GAAACTCTTT CTTCTGATTC TAGTGAAGAT TCATTTTCTG
    27061 CTCATAGGCT GGATTATAGT AAGAGAGAAA CTTTACCAGC TGGTTATGGA AACTATGATA
    27121 TACCTAGACC AGTTTCAATC AGTCCAGGTC TTGGCAACAA TCACCATATG ACACCAAGGT
    27181 CAATTTTTTG TCCACCGCCT TCAAAAAATT CCTGTAGCAT TACCCGGCGG CCCTATAATA
    27241 CTCAGTCTTT TCTTTTGTCT TCTCAAGCAG ATACAGGAAG TGATTATGAC AGTACAGATT
    27301 TTGGTAGTGT TACTGTTAAT CCAGAAGCCT TAAACAGACA TGAAAGGTTA GGATTTGTGA
    27361 GAAGGCCTCT CTTTGAAAAT TTAAAAGGCT CCAAAACTAA GCTGGGAAGT ACACAGGATG
    27421 TGAGACCAAA ACTGTTTGGA TTAAGCCAAA AGCTTCCAAA CATGAAAAAA CTTAGTGGAA
    27481 GTGTTATGAA TCTTTTGAGT CTTAAAGAAT CAAATGTGGC AAAAATGCCT GATAGTGACA
    27541 GTGAGGACGA TGCCCCAATA AGCTCCACCA GAGGTATTGG TCTTTTCGTG ACCCAAAATG
    27601 TACCCATTTA CAAGGATACA TACTTTGTAT TTTTAGAGGG TGTCATGGGT GTAGGTAAAT
    27661 CAACCCTTAT GAATAATGCA GGGGCGGTAT TTGGAGATGA GAACATTGTG TTGTTTCCAG
    27721 AATGCCTAGA TTTTTGGACA AAGGTGTATT CAAACTGTCA TAAAGGATTA TACAAAGCTC
    27781 TTGCTACTAG AAGGTCAAAA AAATGTAAAG CAAAGGTATT TTCTTATCAA GTAAAATTTC
    27841 ATTGTCCACT CAAAACAATA TCAAGAGCCA CTAACAGATA TGTAAGCAGT ATTAATAACC
    27901 AACATGATAA ATCTATTGTT TGGTGTCTCC ATGACAGGCA TCAACTTTCA GCTAGTGTTG
    27961 TGTTTCCACT GCTCTTTGTT AGAAACAGGT ATTTGTCTCC AGAACAGTTC CTACATATGC
    28021 TGTGCATGTT TCAACCAAAC AATCTAGATG TAATTGTGTT CATTACATTG GATGCAGAAG
    28081 ATACTGTTAG GAGGATTCAC AAAAGAGGCA GAATAAATGA AGGAAAAATA ACTAAGGAAT
    28141 ACATTGAAGA CCTCAATAAA TGTTTCAAGG CAGTTTATAA TTCGTGGGTC CTACTAAAAC
    28201 ATCTTTCTGT TTCTGAAGTG TTGAGGCTTT TAATCACTAC CTGTCCAATT GGACATTATT
    28261 GTATGATAAA TAACATCTTA CCTGGTAAGG AGAATACTAT TGAGGAAACG TTTAATGATA
    28321 GTCTGTTTTC TGACTTAAGG GAGGTCATAA GGCCATACAG GCATAATTCT GTAATTTTGG
    28381 AAATGTGTCA TGAATTTTGT ACAAATCTGA AGAAGATATA TTGTGTTCAG CATGATGCAG
    28441 GAGAGTATAA GAATGACCCA TGTGGCCTCT GGGCTGCAAT CTACATGAAT CTCAGGAGGA
    28501 GGTCATCTAT TAAACCACGT GTGGCTGACT ACACCGGTTT GCGAGCATTA TCCAAACAAT
    28561 ATGGCGCCAA ATACTAATAG TAACTGGAAT GAAAAAATAG TCTTTGTTAT TTGTGTAATT
    28621 TTTATTACTG GTCATAACTG TGGCTCATCT GGGAGAGCTT CATCCTCTAA TGTTCTACCA
    28681 AGAAAAAGGC CCATAGAACT TGTTATGGAA GCTGTAGATA AATCTACTGT TACTTCTGTT
    28741 GTGTTTGATG GAATGACTCA GCATTATACA TTGAATTGGA GTAAAATTAT AACTTATTTT
    28801 GACCCACAAC GCGTTGCTGA TTGGTACACA GAAGCAGGTA GCTTCACTAA TTCTTTATAT
    28861 CATACATTTA CCAAGTTTGA TGCAGCATTT AAGGTATTTA ACCCTATAGT TGTAAATGCG
    28921 TCTGAAGTGA ACCTTGAGTG TGTTGTACCG CCTGGTATGA CTGTTATTGA CACATCTGAT
    28981 GGAAAGGCAA TTAGTAATTT ACCTGGGTTT AATGGACATT TTGGTTTGGT TACTACACCC
    29041 ATTAGAGAAG AAATTATGGG CCAAGTGAAA CCAATTTTTG CATCTCGCCA GTCTCCTTTT
    29101 TTCAGCACTC AAACAAAATT TATATTATGG AAATTTGATG ATATAAATGG GTTGTCTTTT
    29161 GCTGGATACT CTACTAAAAA TTATGTGAAT TTGGACATTG ATAGTGTTGA TGGTAATAGT
    29221 GTATCTTTAA TTTTTGGACT TACTGGAAAG CTTCCTCCTC TAAAGGGATT TATTGGTTAT
    29281 TCAAGAACCA CTGTAGTTAA AGGTGGGCCT TACAGTTTAG CTGTGATTGC ACCTCATGGT
    29341 CACAACAGTG TTCCATCCGT GTTTGAGTTA AACTTTTTAA GACTGTTTGA GGCCTTAACA
    29401 AAACCATTGT CTAACCAAAT TATAGATGCT CAAAATTTGA TCTGGACAGT TGAAATACAA
    29461 TCACGTTGTC AAGTTACAGC AACCACTGCC ATCGAGGCCT ATTTTAGAAT ACTAGTTGCA
    29521 CATTTTTTTA CCACTAGAGA ATTACTCCAG CCTTATACTC ATGCTGGATG TTTTATTGAA
    29581 AGGGTTTCAG AATTAATAAT ATTAAACTCA ATGGCAAACC TTTGCTTAAG GGTAAATGAT
    29641 GGTGGATTTA GCCACAATAT TTTAACATCT GTGGCTACAC AGCAGGCCAG TAAAGTGCCA
    29701 TTTAGGGCTC TTAAAAAACT ATCACATCAG GAACTTTTAA CAACGTTAGC CATGATTGCA
    29761 ATGAGCAAGA ATTTGACTGT TAATGATGCT ATGATTTTTG GATTTGAAGA TTTAATTAAA
    29821 GATATGTATA TTAGGTATAC ATCACATTAT ACTTTATCAT TTGAGGATAG GAAAATTTTG
    29881 TTTTGGATGT ATATTATTAT ACAAGGTCTT AAGCATGAAC CCAAATATAC CAAGATGTTA
    29941 ACTACCTCAT ATCTTTTAGC TACATCTATG TGTAACAATC TAGAAATTTC TAATTTGGTC
    30001 AGTATGTTTT CTCATAGTCC TATTGAAATA TATCATACGT TTTCTCCCTG TTATCTTAGT
    30061 TTAAGGTTTG ATCTGACACC AGAAAAATTA AAGGCTGATG TACCCCAAAC ACCTGAAATG
    30121 ACATCTGAGG CTGCACTAAA TGGAATCTCA GGGTTATGGA CTGCTCTACA GACATTTCAT
    30181 TTGACAAATA TTGCATCACT ACCAGGGTTA AACTGTTCAC AGTTTTCAAC CAAAGATATA
    30241 ATTTTGGGTA TTCCATTGTC AGATGTTACA TACCTGTTGA GTCCTTCCCC ATTAACAGAT
    30301 GCCACATTTT ATGATATTTT GGAAGTTTTC CTTAAAAGTA GATTATCAAT CTCTGTTTTA
    30361 AAAACAGACT GTACTAGCTT ACTAAATGGA AAACACTTGC CAATTCCTGT GATCTACAAT
    30421 ATATCTAAAC CTGGTATCAG TTGTCCATTT TGTGGCTCTG TAATTTTAAG TTATGATGAA
    30481 AGTCAAGGAT TCCAATCAAT GATGTATATT TTAAACCATA GGGTTCAAAC AAATTTATTT
    30541 TTGGACAATT CTCCCTTTTT TGCTGATAAC AATTTACATA TTCACTATTT ATGGCTGCAA
    30601 AGCAATGGAA CAGTGTCAGA AATTCGAGGC ACATACAGAC GCAGAATTAA TGGATTTATT
    30661 ATTTTGGGTG TCATAATTTG TATTTTTACT GCTTTTATTT ATATTGGATA TAAAATGGTA
    30721 ACATTGTTTC TTTAAGCTGT TAATAAAGCA TACATTTTCA AAAGTGTTTG AGTTGGTGAA
    30781 TAATTGATGG TCATGTAACG CTTTATATAC TGCAATATAC TGGAAAGATG CCTTCCTTTT
    30841 CCAAGTAATT CCAAAATTCC ACCTGCAAAA AACACAGCAT TTTTTCCATC CATTGGTGGA
    30901 AATAACAAAA AAAACTTTTC TACAGTCGTG ATAGTATCCT CTAAGACATT GCCTCGTGCA
    30961 ACTGTTGTTT TTAAAAGGTT ATCTATGATG GTAGATAAAC AGAACACTGC ATCTTCTGTT
    31021 CTCTGTTTCA ATAAACCTAG TAACCTAGTA AAGTTTTCCA ACTGGAAAGC TGATGGTGTT
    31081 ATATCTGTTA AATCATATAC TTGGAAAAAG GTGTGTAAAA AATTATCTAA GCCAAGAGTA
    31141 TACAGAAGCA CATGTTTCAA AAAGAGACAC TGTGCTCTGC TCATTGGCTC ATCTAAAAGA
    31201 AGGTTTGAAC ATTGAGCTCT ACTCATCACT CTAATTGTAT GGGATGCTGA AGATGTACCT
    31261 GCACCTGGCA AGCGTAATCC ACGTGCAATT GCAGCAAATA AACGCGAACA ATCATCCATT
    31321 GTTGGATGGA AAGTAGCAAC ATCTTGGTGT AAATGGGAAG TGGGTTCTTT TGATAATTGT
    31381 ATTGGAGGAG AAGAACTGTC AAAATCAATA CTTAGATTTT CTGTTTCATT TATAATGACT
    31441 TTTTTAATGA TGTCTGTAAT AATTACTGGT AATTTGATGT CTTTTGATAA TGGTTTCATG
    31501 GACATAATAT CATTAGCTTC ACATTCCATT ATGACACATT TTAATTTAAT TGGAGTATCA
    31561 CTAATTCCTT CACCACGGAT CAGAGGTGTT GGATAAATAT ATGTATTTGT TTTAGACTTG
    31621 TATCCAATAA TTAGTCTACT ATTTACAGTA TATGGGTGTT TTGAAATCAT CATTCTCAGT
    31681 AAAGAAATTT CCGGGGATGT TGAAGAAAAC AATGGCAAAT GCAAATGGTG TGGCTGTGCT
    31741 GCATACTTTT TAAAAAGCAG AGGTAAAGGA ATGTTACTTG TTTGAATTCC AAGTAAGGCA
    31801 CTCAAAGATT GAGATTGTAC AACATGAAAT GCAAACCTAT TATGCCCAAT TGGTATAAGA
    31861 CCATAATTAA TTTCTGGCTG GATTCCATTC ATTTTTCTTT GGATTTGCTG ATTGTCTGTC
    31921 TGTATTTCAA ACCAAGCCTT CTTCTACTGT GTCTTAAAAT GTTGTTTTTG TATGGGACTT
    31981 TAATCCCAGT ATGTTGAGTA AAGGATAAAA AGGTGGAGTT CCTTCCCAAT TCGTCTAGCC
    32041 TGCTTCTTTT GTTATTGTGA AGAATCTTTG GGATGAGGTT ACACTTTTTA TAGCCCAGTA
    32101 GTGCACACTC ATGCTTACTT TTAGTATGAC AAACTATATG TTTTGAAAAG TCAAGGAAGC
    32161 CATCATGTGT GAGTCGCTTT ATAGGATTAA TGTTAAGTCT CATAAATGAG CAGCATTCTA
    32221 CAATACATTC AATAAATCTT TTATGTAGTG TCTGTATTTG AGTTTTATTT CTAGTTTCCA
    32281 AAGCAGTAAA AATTGAGTTT TTTATAAAAT TAATTTTAGA TTGTGGGTTA GAAATTATTG
    32341 GTAGAACTTC ATGTTTTACA TGGTTGACAA GTAAGTTCCC ATGAACTTTT GAGATATTTG
    32401 CAGTTGCAGC TTTAAACCAT GATACATTAA ATCCTTGTTT ACATGACACT ACAGATGGAA
    32461 AGTTAGTAGT CCAAAAAACA TCTTTTCTAT TATTTCTAAC ACAGTCTTGT GTTTCCAGTC
    32521 CATGCAAATC TAATGTGGAG TTCCAATTGG CTATTGAAAC TGGAAGAATA CTTAAAATTG
    32581 GTATTAAGCA GCACAGGTTT CCAATGGCAA ACAAAAAGTT CAAAATTCCA CCATTAATGT
    32641 TTATGTTAAT AGCAGCTCCA GAATAAATGT TTTCTGTGTA AAATAAACTA ATTGTATGGG
    32701 CTGGTTCTTT AAATGAAAAC TTTTTTATTA CAAAGTTGTT GGTAATTCTA GGAATATCAG
    32761 AAATCATGGA ATATATTTTT TGTGCTCTAA AGCATTTTAT CTTTGTATTG ATGACCATGT
    32821 TTGTGTTGAA AATTGTGATT TTAAAGTTGT TTATACTTAA GTGTTTGCTT TGACTATATG
    32881 CATCAAGCAC AGATGTTAAA AGTGCTGGTT TATGAGTCTT GATGTTTTTA CAATTAACTG
    32941 TCATGTTTGA TTTTTTATCT TTAGGTGCAA ACTCTATTTT TCTGAACATT GAGACCAAAA
    33001 CATCACATTT TCCTATGGGT TTACAGAGTG GTATAGTTGG CTTTTTGTTC TGGTGTATTG
    33061 ATAAGGGATC TATCATACAT GAGGCTACTC TAAACATATA ACATGGGAAA ATTATCCATG
    33121 TGTTAGAAGT GTTAACAAAA ATTGTTAAGG GTTTACCTTG TGGACTTTTT TTTGTTATAC
    33181 TGGCCTTGGG AGACATGTGT TGATTCAAAA TATTGACACA GGAAATTAAC TTTAAACTAC
    33241 TAACGGTTAT ATCTGTCCAA TATGATTGGT GGCATACCCA TAAAAATAAA CACTTATATT
    33301 TTTTACTGTT GTGAAGTATG TGGCTATATA TTTCCCTTGT ATTTGGTTTC ATACAATAAT
    33361 CATTTAAAAA TGAGAGCAAA CTAAAATACA ACAATGTTTC TGTAGATTTT TCTGAACTGC
    33421 ATGGCATCAA TGTTGCTCTA TTAAGATCTA CATTAAAAAT TTTTTCAAAA TTGAGCTTAC
    33481 ATATTTTGCT TAAAATCGGG TCTAGTATCC CCATAAAACC AGAAAAACAA TCATCTATTT
    33541 CCTGTGCTGA AAGATAACGG CAAATTAATC TAAACATATA TCTATTGTTT ATTTTTGTGT
    33601 CCAGTAGTTT TTCAATGTAC ATTGGCCTTA GTTGTCTATG GACATGGTCT AAAGTTGGGC
    33661 CATCAGTTGT TTCAAAACTG TATATTATTG GTATGTAATT AAATGTTTCA ATTGGTGTTA
    33721 CTCTATATAA ATTGTCTTCT TCTATTATTA AACCCAGTCC TTTATACTTA GCTCCGTTGT
    33781 GGGTATGCCA GCTTCTATTT AAGCAAGTAA TTGGGTAGAG ATATTGGCCT AGCAATAATC
    33841 TTCTCAGTGC TCTACTTACA CAGAAGACTG TTTCTGTGGC CAACCATTCA TCTAATAGTT
    33901 CCAAGCTCAT ATTATTTACT CCTCTGTTGG TTGCAAGAAC ACTAAAAAGC TGCAAGTCTG
    33961 ATTGTTCATC TTTAAATTGC ACTTCTGTGA TATCACCATC CAAAAGTAAT ACAGGTGCAT
    34021 TGAACATTAA AATTCGAACA GGAGCTGCCA TGGAGCAAGC CAAAGTAGAT ACCAGGCCTT
    34081 TCCCTTACCT GGTAACAGAT GCTAACTTGC TAAAACACGT AAAACAAAGT GCAGCAGAAG
    34141 GGTTGTTTAA AAGTTTTCAG TTATTGATTG GTAAGGATGT TAGAGAAGGT AGTATTCGCT
    34201 TTGAAGCTCT TTTAGGGGTT TACACCAATG CTATTCAATT TGTAAAGTTT TTGGAAACTT
    34261 CCTTGGCAGT ATCTTGTATT AATACAGAAT TTAAAGACCT AAAAAGAATG ACTGATGGAA
    34321 AAATACAGTT TAAAATTTCT GTGCCTACTA TAGCCTATGG AGATGGAAGG AGACCAAATA
    34381 AACAAAAACA GTACATCATA ATGAAGGCTT GTAATAAACA CAATATTGCT GCAGAAATTG
    34441 AATTGTGCAC AGCTGATCTT GAAATGTTAT TTGCTGAACG TGAAACAATG TTGGACTACA
    34501 GTGAATATAT GGGTGCCCTG AAAACTGTGA CATCAGCGCT TCATTTTGGT GTTGATGCAT
    34561 TGGAAAGAGG GTTGATAGAT ACTGTGTTTA ATGTTAAATT AAGACATGCT CCACCTACAT
    34621 TTATTTTAAG AACATTGTCT GACCCAACAT TCACAGAAAG AGGCTTCAAA AAGGGCATTA
    34681 AATCAGATCT TGTTTCAATG TTTAGAAACC ATTTATTGGA TCATTCATTT TTTTTAGACA
    34741 GGGCTGAACT TTTACCAAGA GGAAAACAAT ATGTACTGAC TATGTTATCA GACATGATTG
    34801 GAGCTACATG TGCAGATACA GTGTTTAAGG GAAACTCTCC ATATTCCACA GCTTCAGGAG
    34861 AACCAATTTC TGGTGTGCTT GAAACCACTG ACAATGTTCT TAGAAAGTTG GTAAATATTT
    34921 TAGGTGAATC TGAATCAACA ATTTATGGAC CAGCGGCCTA TGCATCATAT GTTGTGAGGG
    34981 GCGAAAACCT TGTAACTGCT GTGAGTTATG GAAAAATTAT GAAGAATTTT GACCATTTTA
    35041 TGGCAAGGCT TGTTGAAGCC CCCAGTAACA TGCCATCTGT ACAGGATGAT AGTGGGTTCC
    35101 TAGCAGAGGA CGTAAACAAC TCAAAAACAC CCATTCCTTC TTCTGTTATT AAAATAGGAA
    35161 GCAATACAGT TGCTGTAGAG AGCCTTCAAA GAGTATATTA TGAAACACAA AATCCATTCC
    35221 CTTTAAACAG AAGAATGCAT TTTACTTATT ATTTTCCAGT TGGCCTACAC TTGCCTGATA
    35281 TGAAGTATAC TACATCAACA TCAATCAGGG GTATAGAAAG CCCTCTTATC CAATCAAATG
    35341 AAAGCTGGGT AGTAAACAAA AACAATACAA TTCTTTCATT TAACTATCAA ACAGCACTTA
    35401 AATCTATATG TCATCCAAGA TTTCACAACC CATTGCCCTG TTGTCAGGAG CTACAGAATT
    35461 GTTTTCCAGA ACCACAACAC CCAGAAAATA GGGGAGTTCG CCTGGCACCA ACAAGAAATG
    35521 TAAACCTTCA TAGAATAATG TATGATGCTT ATAGGTATCC AGATAGAAAT GTTCCAGATG
    35581 TTGCAAAAAA GGCATCAATG AATACTGAAG AATTATTGCA GCCATCAAAC CACGAGTTGT
    35641 TGAGGATGGA ACTACATCCA CTGTTTGACA TATATGTGGA TGAACTTCCT GGTGCTAAAC
    35701 CTGTGTACAG AGCTTCTCAT AGAACCATGG TGGGAAATTT ACCTCAGGCA TTAGCGCCTC
    35761 ATACATTTCA GGATGCCAGA GGAAGTCAGT TTGAGATAGC ATCTGGCTTA ACACACGTGG
    35821 CAGATGCTAC TCTGCTGGAA CTTGTAAGAG AGACATCATT TGATTCAGCA TATCCTGTTG
    35881 TATGTTACAT GATTGAGGCA ATGATTCATG GACAAGAGGA AAAGTTTAAA ATGAACATGA
    35941 ATTTAATAGC ATTGGTTATT AATACATACT GGAATAATAG TGGAAGGCTT GCCTTTGTTA
    36001 ATAGTTTTTG GATGGTGTAT TATATTTCAA TTTATATGGG CAATGGAATA ATTTCTAAAG
    36061 AGGTTTTTAG TTACTATAGA AAGATTATAG GGGAGTTAGC AGCTATTGAG CAAGCTCTGA
    36121 TTAGATATAC AGGGAATGAT GTTGTTATGA CAGAGCCAGC CAACCCATAT ATTTCAGCTA
    36181 TATTAGATAA TAATCTTTTA CCCCCAGTTG TATACAGAAA TGTTTTTGAT GACCTTTTGG
    36241 GTTATTCAAA ACGGGCAGCA GAAATACAAA TTGGTCCAGC AAAGGTTGAT GATCCTGGAA
    36301 AAGTTGGTGA ACATGTAAGG ATTATACCAA CAATGCAAGA TGCAATTCCA GTAGCTGCTG
    36361 ATATTTACAG AGATAGAAAT GAAATTAATC ATGGAGAACG GTATATTTTG GATGTGGGAG
    36421 CACAAACAGA TGGAAATACT GTTATTTTGG AAAAAATATT TTATTATGTA TTTTTGCCTG
    36481 TTTGTTCCCA AGGACATGTT TGTGGGATGG GGGCAGACTT TGAAAATATT GCGTTGGCAC
    36541 TGACATACAA TGCACCTGTG TATGCAGACA TTATTGATGG AGGTGATAAC ATTTTGGATC
    36601 ATTTGGAAAA TGGAACCCTG CGTGATGCAT TGGTAAAGTC AGATCTTAGA CCAACTGTGG
    36661 ATATGATCAG GAGACTCAGT ACATGTTATC TTACATGTCC ATATGTAACC CAGTTTGCAA
    36721 GGGTAAATTC TATGAGAGAA CCAGGGCAAG ACATGGTAAC CCATGACGGT GGTAAAAAAA
    36781 TATCACACAC AATTCTTGTA AATGGATTTG TTGCCTTTTC TATATCAGAG GCTTTGAGAG
    36841 ATGTTATGGA AACCATGTTT TACCCTGTAC CATTTAATAA GCTATATGCA GATCCACTAG
    36901 TAGCTGGAAC TATTAGTCCA ATCATTGCTC AATTTATTAC TCTCTATAAT GCACAAAGAG
    36961 ATGTTCTTGC ATTTGCAACA CCACCACAGT TAATGGCAGA GTATGAAGAA TGGCACAGGT
    37021 CCCCCATGGC GGCTTATGTT TCAAAATGTG ATGCAACACC TATGAGTTTA AGTGCCATGA
    37081 CTGCCATGCA TCTAAAAATA TCCCCGGTTG CATTTATATA CTATGCTAAA AATAGAGTGC
    37141 ATCCTGGAAT GGCAATGACT GTAGTAAGAA CTGATGAGGT TCTCTCTGAG AATATTTTAT
    37201 ACAGTTCAAG TGCATCAACT TCAGTTTTTG TTGGTAGGCC ATCTGTTGTT AGGAGGGATG
    37261 TACGGGCGGA TGCAGTTACA TTTGATGTAA CAAATGAAAT AGCTTCACTG GATACCACTT
    37321 TGGGATATGG GTCATCTTTA AGCCCTGCAC ACGTGGCATC AATTACTACT GATATGGGTG
    37381 TTCATTGCCA AGATTTTTTT ACTATGTACC CAAATGAGAT TTACAGATCT AAACCATTTC
    37441 ATGATTACAT TAGACATAAA ATAGGATGTG ATAAGATGTT GGGCGCCAGG AGAGAACCTG
    37501 TTTCATATTT GGGACTAGGT ATGGTTGAGG ATTCTCTACC AGGCCTTAGT CATGGTCAAA
    37561 TGGCAACATG TGAGGTTATA TTAACACCGG TAACAGCTGA TGTACTTTAT TTCCAACAAG
    37621 CAAACAGCCC CAGGGGAAGG GCCTCCTGTG TAGTATCATG TGATGCATAT AGCAAGGACA
    37681 CTGCTGAGAG GTTCCTTTAT GACCATTCTT TATCTGACCC TGCCCATGAA TATAGAAGCA
    37741 CCAACAATCC CTGGGCATCT CAAAGGGGAT CACTTGGTGA TATTTTATAT AATTCTGGTA
    37801 TTAGACAAAT GTGTACCCCT GGGATATATA GCCCATGTCG CCAATTTTTC CACACTGAAA
    37861 ATATTTTAAA AAACAATAGA GGATTTTACT CATTGGTTAC AGAATACTCC AATAGATTAA
    37921 GAGGCTCTCC TGCGTCAAGC TGCACAGATT ACCAATATGT AGTTATTAAT GGAACTGATG
    37981 TATTTTTAGA GCAGCCATGC CAGTTCTTTC AGGAAGCCTT TCCAACACTT TCAGCTAGTC
    38041 ATCGTGCCAT GCTTGATGAA TATATGTCCA ATAAAACGTC CCATGCACCA GTTCATATAA
    38101 ATCAATACTT AATCGAAGAA GTTTCACCTG TAAAGAGACT ATTTAAGCTG GGGAACAAAA
    38161 CTGTTTTTTA GACCATAAAC AATTAAGCCA TGGGAGACAA GATTATTATT TCCCTAACTT
    38221 CAAGGCTCTA CTCTGACGAA GTAGCTGCTT TACAAGCCTA TATTGGTGCA GTTGTCTGTG
    38281 TAAAAGAAGC TCATTCTTTA CAAAGCATAA AATCTGTAGG CCTCGCCCCT ATACTTGGAG
    38341 CTGGATGTAA CCCTGATTTC ATGCAAGCCA TATTTTACCT ATCCAAATGC ACCCTTGCTC
    38401 TGTTAGATGA GGTAGGAGCA GATACATTAA AACTTGTTAA AATTAATTTA CATGATCAAT
    38461 ATTTATTTAA AAATGTTTAT AAGCCTCATT TTCACTGGGA CTCACATTGT GAACTAGCTG
    38521 TTATGCCACC CATGTTTGGA ATAGATCAAG CAACTGTAAG TTTACAGTCT AATGATACTG
    38581 ATTTAATTTT TCCTATGGTT GTACCACATC CAATAGCTAT GATGGCTATT CAAAAGATGC
    38641 TTTTATATAA TATGTATTCA TCAATTGGTC TATCAGATGA AGAACTTGCC CAGGTTGAAG
    38701 CATACACTAC CACATTAAAT TATATGGGTA GGACATATTC TATGCAGTTT AACAATCAAA
    38761 ATCCCAACTC AAGTTTAAGA CTTTTAGATG ATTTGGCAGT TCATACATGT GTGTTATCAA
    38821 ACTTACTTCC TAGGGTGTGT TTTAGACTAT TGGAAAATCT TGTAAGGTAC AACCAGCATC
    38881 AATTAGTGGA TGTTTTTGCA GGCTTAGTTC CACAGGAAAC AATGGATATT CTTCAAAGAG
    38941 AGCCAGTTAA CATTGCTGAT GACATTGTTA GAATGGGTGC CTTTATGAGT CATGTTATAA
    39001 GCCTAGCTAC AGTATTTAAT TCTGGTCCCA GAATAAGAAT CACAGCATAT ACATCAGATA
    39061 CATTCACTGC AACAGGATGG CTGAGCCACT AGACTATGAA ACCATGGCTG AACAAAATTG
    39121 TAAATTATTA CAAGTATCTA GAGAAGATGA TGGCTCGGTT ATTGAAGTTA TAGAAGATGG
    39181 GTCACAGCAA AAATCTAAGT ATACTACACC TGCAAGGCAT CCCAATATTA GATATAAGGT
    39241 TGTAGATTTT GATGAGTTGC AATCAAATCA TGTTCAACTT AATAAACATT CAACCAGAAT
    39301 AATGTTAAGT CTTATGTCAT GTGGGTATTA TATATTTTAT GCCTTGTTAA TTTTCTTCAT
    39361 TGTTTTTTTA TGTAACCCAT ATTTAATGCC AAGCTTTAAA AATAAATCAA ATGAATTTTT
    39421 AATTCCTGGA AACATATTGG CACCAAATCC AAATAAGTGG AGGCATGGTT GTGATACATC
    39481 TGTTTTTTGT AAGATGTTAA TGGACCCACC AATACTAAAT GCCAGTGGTC AAGTTATTTT
    39541 GCCTAATTTT ACTGATGCCA CTGGAAATAT TTCAAATTAT GGATCAGCTG CCATGACCAT
    39601 GCTTGGTATT TTAAAGAATG AGTCATGTAC TATACAGTTA ACCAGTCTGT TTGGATATAC
    39661 TTCATTTAAA AATAATAGTC TAATGTGGAA CATCATGCTG GATGACCTTA CTGCTGCAGC
    39721 AACTGTCTTA AAATATAATT GCCACCCTGA TGCATTTAGT GCTGCATTGG CCCCTGCTAT
    39781 GTTTTTTAAA CATGGATTTC AACACAATTA TTTGTTTCCA GAGATAAAGC CTTTGCCTTG
    39841 TGACACCTCA CTGACACACA ATGAAGACTT ACCAAAGATT AAAATGCCCA AATATGGGAA
    39901 TGAAACGTGT GAATTATTTG GTTTGTATGG GGTTGATGTG CCTTTAGATA TGGCTTGGGT
    39961 TATTAGTGTG ATTTAATAAA GTATTTTAAA CACACATTGG ATTAACTGGT TTATTTCAAA
    40021 AATTTAAACA CAAACTTGTC TGAAATTGCC ATGTAATGAG CCATAATTGT TGCAACTAAA
    40081 GTGTCATCTG CCTTTGTTTT GTTTGCATTG TACACAATAC GTCCATCCTT TGCAGTCGTC
    40141 GCTTTAATTG TTTTCATTTG CTCAATTAGA TATACAACTG GATCGAATGA TAGTTTGATG
    40201 GTATGAGACA CAATTGTTTG ACTTGCAGAC ACATGGTTGC TGTTGATTGA ACATATAAAT
    40261 TGTTCAAAAG CAGTGGATTT TTCTTGCCCT AGAATATATA TTGGTAACTG TACAGCTTGA
    40321 GACTTATCTG AGTAATGACA AAATGCCACA GGCGTTTGAC AATATTCTGA AAGGAGTGTA
    40381 GCTATAGCTA CACCAGAGTC TTGGCTACTG TTACCCTCAA CTGCTGCACA AACTTTAGTG
    40441 ATACCGGGGT GTTGCATGAC AATTGCTTTA ATTAATAAGG CAGCACATGA TGCAATTTGA
    40501 TGTGTTGCTA TACCTGTTAA GTCCTTTAGG AAAAAATGTT CTAGTCCCAA TATCACCACA
    40561 TGTCCTGGCT GTGACTTTTT GGTAACAACT GCAGCTATAC CAGTGCCTGA TGCTTCATGG
    40621 TTATTGGTAT ATGCAGGATC TATATACACA AATAATGTAT TGTTTAGCTT TTCCACTCCC
    40681 TGATGCCCAG AGGTTGACAG TCTAAATAAG TCTAATTGCT GATAGCCATT TTGGGTAATT
    40741 AACACTCCTG AACTGTTGGA TGATGATGGA AGAGTACCCA TGAGTTCTGT TGTAAACACA
    40801 TCTTCCATAA ATAGGTTGGT TGTGCTCTTA ATATTACTAT CAATTGAAAT ATAAATTGGA
    40861 ATATATAGCT TATAGCAGGG ACATGCAAGT AACACATCTT GCAAGCTGAA GTCATCTTCA
    40921 TGTTCTGGAC ATACATAGTT TACCACATTA ACCATTTTTT CAGAGGCATT TTTGAGATTA
    40981 TCTAGAAAAC AGGTAGCTCG TTCAGATGAA TTTACAGATG ATATAAATAT AAGTTTTGCA
    41041 TCTTTTTGAA GCATAAATCC TAAAATAGCA GGTAGAGCCT CCTTTTTAAT AAAATTTGCT
    41101 TCATCAACAT AAAGAAGGTT GAAGGTCTGG CCCCGAATAC TCTGAAACAA ATGGAACAAG
    41161 AAAACAAATG TTGCCCAAGT TCAGATAACT TGACAGATGA AGACTTTACT GATTGTGAAT
    41221 ACTTTTTTAC TCAACCACTT CTAAAACTAG TTGAACTTGG CTCTGCTATT TTTGATGACA
    41281 TGGAACTGGT ATATTCAATG CACCAAAAGC TGGAAAGGCT TACTTTGCTT TTGGACATTG
    41341 TGGGAACAGA ATGTGTGAAG AAATTATGGC AGCCAGACAC AAATGTTCAA TGACAAAAAT
    41401 AAATAATTTT TTTTGTCATA AAAATGACAT CAATTGGATT TTTAGGTGCA ATATATGTGG
    41461 TAGGTTTCAT ATATGTGATG GTGCACATGA CTGTGTTTTT ATACAAACCA TGGATGGCAT
    41521 AATTTGTGAC CTTAGTAAAA ATTATGTAAT GGAAAACTTA CAATCACCAC ATATATCAGT
    41581 AGGTACAACT GATGTTATGG AGTGCCATCC AAGCAAGGAA GATTTTCACA CAACAATATC
    41641 TGAGATTCAA AGATTTATAA CAAATTTTTT TTCAGCAACA CCAGAATTGG AAGAAATAGC
    41701 CACAAAGATC TTAACACTCC AAGGAGACCT TCAACCTACA ATATCATCTT ATATTTCAAA
    41761 CACATTTCAT CTTTGCTCTC ATATTCTTAA GGAAAGCAGC TATGGATTCT CTCTCATCTG
    41821 CAGCATGTAC ACACAGATTT TAATATCAAC ACATGCATCT AAAACTGTGT ATGATCCTCT
    41881 TCTATTTAAA TGTACCAGGA ACAAAAAACA CGACCAAGTT TTAAAAAAAC TCAGAGCATC
    41941 ATGGACGTCC ATGTAATAAA TCACAGGCTT TTTCAAAACC GAAGAGGACC ATTGGCTCAT
    42001 GTCATTATTC CTCTAGATTT GTTACACTGT TATGGATTAG AGAGTTTGGA TGAGATAAAT
    42061 CATCTGTGGA TTCAAACTAG GTTTTATGAG CGTCCACGTG TGCCAACAAA CTATGAAAAA
    42121 ATAAATTGGA AAACAACCAC CACTTGTGGC TTAGCAACAT CATTACCAAT GAAAATAGAA
    42181 AACAATCTAT TTCATCCATT TAATCTAATT GTTTTAAAGA TATCATCTAA TAATAAAAAG
    42241 CTTATATTTA TACCAATTAT GTATATTTCA ATACTTTATG CTTACACTAA TGGAGATTTA
    42301 CATGCTGAAT TGTTGGAATG CAATTTGCCA GAGCAAACAC AAAAGCCTGA TAATTTCCTT
    42361 ATGGATGTAT ATAAAACTAT GAGTACAACT ATTGATGGAC ATGTATCAGC CACGCCTATA
    42421 TCTATGCTTA ATACAATTTT GATGAGTGAA AATAAACAGG ACAGAAGCAA TTTAGCCTTA
    42481 GAAATTGCTG GTAGTTTTAG AGGTCTTGAA AAAAACAATG TTTCTAACAT GAAACCAAGT
    42541 TTGGAAGAAA AAAAGATATC CATTAAAGTA AATTTGACAC CATTAATTAA GGAAAAGGAC
    42601 ATATTTATGC CTCATATATT GACTGAGAAA TTTGTAATTA TATGTACATA TGACATTGAT
    42661 GTTGCTAAAT TTTCTGGCAT TAAATCATGC TTAGATACTA AACCACAGCA GGAATTACAG
    42721 AAATTAAATC CATTAGGACT TGTATGTTTA GAAATGGAGA TGTTGATGAG TATACAGGAC
    42781 ACAATGGTTA TGTCTATAGA AGAAAACATT AAAAACAACA CTATGACTCA AAGGTTACCA
    42841 GTTGCTTTGC CTCAGTTAGT TGAAGCACAA CATTTACTAA CTGATCATGT TTTAGAGGGG
    42901 TTGTTTATAC TCAAACAACA GGTATCTGAA CGGGCAGCTG TTATACAGGC CATCTGTTAT
    42961 AGTTCTGCAC ATACACCAGA AAAATATTGG GCTGACATTT ATCCATTGTG GGAAACTGGT
    43021 CAAGTGGAAT ATGGAACATA TCTAGAAACA ACAGGCAAAC CATCCAGCAA TATGTTTTGG
    43081 CTTCAATTGT TAAACATGCA GAGATTTAAT AACATGCTTA TCAAAGGTAA AAGTATATGG
    43141 TTAATTGTAG GGCTAGATTT GACAACTTAT TTGGTCTTCC CAGGAGGCTT TGTTATTAAA
    43201 GGCTCATATA CGGTCAGTGA TCAAGACATT GTGGTTATAC GCAGCAGATA TGGCTGAACC
    43261 AAAAGAGCTG CAAGAGTTTT TAAACAAGGA GTGCATTTGG AGAAGAAACG AGCAATCATC
    43321 TACAAAATAT GTTCATGTGT ATAATGCATC TACAGCCATT TCACCAAATT TTAAGCCAAT
    43381 ACTAGAACAA AATGGGAAGT CTCATGCTCT AAATGTGATT TGTATGATTG TAAAACCAAA
    43441 GAAGAAAAAG GCTGTGGCTA CAATTTATAT CAACAATTCT CTTATCAATT CATGCTCATG
    43501 TGACATAATT GCCATAAGAA AAATACCATT TTACAATTTG TTTCTTATCT ATTTTGGGAC
    43561 AATGACAGCG AACAGACAGT CCTTTGGTAT TCCAGCAAAT AATGCTGTAC AGTTACCAAA
    43621 AGTAGTGGAT ATAAGTAAAC AACAAATAAT GCAATTGGTT ATCCCAGTGG TGGAGGAATT
    43681 GACACCATCA CAAACCAAGT TTAAAGCTTT AGGCATATGT GCATGGTATG ATGGGAGCAA
    43741 AATTTTTCAG CATTACATGA ACCAAGACTC ACTATTGTTA TTTCCAGCAA TTTCAGAATA
    43801 TCCAACACTT GCAAGGGTGT TATGCTTGCT GACAAGATGT GATGATACAG ACTGTGTGCC
    43861 ATGCCATGGG TTAAAAATAC ATGCTAGGGC CTACCAAGGA TTTACTGCTG ATGAACACGA
    43921 TGGAAAGTGC CACTCATGCC CATGTATTAT TTCTTGCAAT GCATTAAAAG GTCATCATAT
    43981 TCCTATAACT GGAAATAAAA ACCTATTAAG CTTACTTTTT GACGCAAGTA AGCTTGCAGA
    44041 CATTGACCAT TTGTATCTGG CTTCTTCACC ATTTCCTATC CAGCCATCAG ACTTTATTTT
    44101 TGGGATTACA AAGAATGGAG AGAAAATTGC TATGGAGAGT ATACACTGGA CACTATGCTG
    44161 TTTCCCTGAA CTATATAGCA GAATAATGAT TTATAGTTGC CAAATTCTAA AAAGGATTTG
    44221 CTTACGTTCT TATTGAAACA GGTGGCACAC ATCAGAGTAC TGCTGATTTT TCCAGGCCTT
    44281 TGCAGACAAA TCGTTCCACT TTCCTTCTTA AGATCTAGCT TTACATCTGG AAACCAGCGT
    44341 TTTAAAGTTC TACACACATC ATTAAATACC GAGTTTGCTA CATGTTTTTG GTGTGCAACA
    44401 TATCCAATAT GTACATCTTG AAGAGTTGAA AGGATCATAC TTATAATGGC CACAACTATC
    44461 CAAGTTTTTC CATGTCTTCT TGGAATTAAG AAGACACTTG CTCTCTGTTT AAATGTTTGG
    44521 AGATCTTTGC TGTTAAAATT GATGAGACCA AAATAATTTT TAAAGGTATC AAAAAAATGT
    44581 TGTGTTGTTT TTGGTGCTTT GATTGATATT AAAAAATAAA AACTGTGTAA AATAAGTTGT
    44641 TTCTGAAATG GTTCAATTGT AGTTGATCCT GACACATAAC AGCCATTTAA AAATGCTGAT
    44701 AAGTTTATAA TGAATTCATT TAATTCTTGA TATATTGGGC ATGTTTTTAG TGAATCCAGG
    44761 GTGGCAGCAG CTGTTTTGTA TTCTATTATA GCGTTTTCAT CTGGGGGCTC CAAAGATTTA
    44821 CACAGTCTAG TAACACATAA TGTTAGGTTT TCATCAAGTA TAACCTTTTT AAACTTTATT
    44881 TGTCTTGAGT TACCAACAGC CACATCAGTC TTAATGTTGG AAGTATACAT TTGGCAATAC
    44941 ATTTGAAGGT TGGAACTATA TTGGGCAATT GATGGAATTG TTCCAATACT TGGATGTGCC
    45001 CATCTATCAG CTTTAGAAAT ACCATTATAT ATAAAATGGG TATTTAAAGG CCAGTTGGCC
    45061 TGTGGCTGAT TTTTACTGTA AGCTGTTTCA TAATTATTTT GGAGTCTTTG CCTTTTTGAG
    45121 TGCAAAAACA TGGTTAATCC TGTAACTAGT CTTGAAGAAG GAGACCCAGA ATTATCTAAA
    45181 AAGTATGTAA AAACAATTGA AATGGCTGTT GAACTTTGTG AAAATGTCCC AGGACAGCTT
    45241 AAATTGGTAG AAACTCCTCT TAACAGCTTC TTATTAATAA CAAATGTTTT ACCAAATGAT
    45301 GATAAGCATT TAATTAGTCT GCCAAAGAAC AATATTGACT TTAACAAGCT CAGTTTTCCA
    45361 AGATTACAAA TTTTGGATGA AATTGTGGAT TATACTTATA GTCCAGACCC TTATTCAGTT
    45421 GATGAAAATT ACAGAATCCT ACAATTTGAT AATCCTTATA TTGTGTATGA AAACAACAGC
    45481 TGGGTCAAAT CTATGTGGTT AAATAAAGAT GATCTAGTCC AGGAGGTTAT GCAAAAAGTA
    45541 GCTGATCCAC TTTCTTGGAG TGCAGTGGCT ATTGAAGATC CATTGGCCCT TTTATGGGTC
    45601 CTATTTTATG GTAATGAATC ATTTTGTAAA AATGAACAAT GTATATATGA AAAAAAGTTT
    45661 GGCCATCGTG GGCCTATACT TTTACCCCCA GAAATATACA ACATTCAAGA CATATCATCA
    45721 TATGTGGCAA CAATTGCAAA ATGTGTTAAA TTTTTATATA GGACTACTAA AGATGTAATA
    45781 CACTGTGAAT GTGTGCCATT TCCCTTTCAC AGAATTACCA ATGCACTTGC ATTATTATCA
    45841 TCTACTGAGG AGTGTAATTA TATTTCAAAT ATGTGTTTGC CTTGTGCTCT CTATAGACAA
    45901 AATGAAATAG TTATGAGTCA TAAAAGTGGT GTTGACACAT GTTTTATTTT GGGTGGTTCT
    45961 GGAAGCAAGT ACATAAATTA TATGTCATCT GAAAGGACTA TAAAAACTGG CGATGGAATA
    46021 CTTATGCCAC TATATGACCT TAATGCTTTG ATGGAAGATT TTAATTTGGA ACATGGAACT
    46081 CAATAGACGA AGAGCTGTGG TCAGAGCTGC AATTGAGGCC AATGTAAATA AACAGGCCTC
    46141 TCTGTCACTT TTTGACAGAT TTGGAAAAGA TGATGTTTTA TTTCAGTTGC AGTATCAGGC
    46201 AACTCAAAAG TCTTTAAAAA ATGTGAAAGC TCATAAAAAT AGTCAACAGA CACATGAAAC
    46261 CTTCTCTGGG GTTGACAGCA TTCTGAAAGC AAAAAAACAG GAACTGGCAC TTTTACAGCA
    46321 GTTTGACAGA AGAAAATTAG CACAAATAGA GCAGCTGCTA GACGATGTGA CTGATTTAAA
    46381 AGAGGAGATA CAGACTGATA TATCACAGCT TGAAGACAGA TTAAACGAAG ATGACCTCTC
    46441 TGCTAGAGAG CCCACCGGGT GTGCAGACAG CGATGGAGAC CTCAACCTAC ACCTTACCGA
    46501 GTGGCGTCTC CAGGGCCTGC CAACAATACC AAAACAGTTT TAACCAATTT TATTCTGCCA
    46561 CACTAATAAA TGACCTTGTG GCAAACACAG GCCATGTGAC ATACCACGCT TTAAGAGAAA
    46621 ATGCATTAGA AATATGCATC CCAAAGGAAT GGCATAAGTG TAATCATGAA TCATTGGCAT
    46681 TGGAAATGTG TATTGGCCAT GGATCATTTG GAGCTGTGTA TGGACTATCT GGTGGAGCAT
    46741 GCATGAAAAA ATTTAGTAGA TTAAAAGAAT TGTATGATGA AGCAATCATG TTTGACTTGG
    46801 TGTCTTTAGC TGAGTCCAAG TCACAGACAG CAAATTTAGG CAGAAATATA GTTCAAATGT
    46861 TACATGCCTG TGCAAAGTGC AGATTTATCA TGTTTCCAAG ATATATTTGT GATCTTGGTA
    46921 GATTTGATTT GACAAACACG TCAGTTAATT TAATCTGTCA ACATTTTACT GAATTACTTG
    46981 ATGCAGTAAA GTTTCTCAAC GAAAGAGTGG GGATAGTTCA CTGTGATATT AGCCCTAGTA
    47041 ATATTTTGGT TGATGCCTAT CAAAATGGTG CACAGATAGA TAGACTATTA ATCAGTGATC
    47101 TTGGAATTGC AGTTTTTCAT AGTGGGAACA AAAGAACCAA CTTGATAGTT AAGTCAACAA
    47161 AAGGAAAAAC CATTTCAACA TTTTTATCAC CAAAAACTCC AATATGCTTC TGCAAAGATA
    47221 AATACAAACC AGTGTTTATA TTGTTCTTAT GTTATACTTC ATACAATGAC ATGAAGGGAA
    47281 TACTGTTGTC TCAGGTCGCT GGACTTCACC TGGATAAAAT TTCACTGGGG TATACCTTAC
    47341 TGTCATGCAT CCATAAGAAG GTTGATATGT CTCATCAAAG TGAAATTTTT GAGGAAATGT
    47401 GGAGAACATG CACTGAAGAA TTGACATATT TAATGTTTGT TATCCACAAG GTGGCGCTGC
    47461 GACGGTTTTT AAGTTCAATA TGGGACGTTA ATTTAGGCCT AGCTGTAGAT ACAAGAGGGC
    47521 GTGCCGTTTT TACATCGGTA CCCGCCGGTC ACAGGGTTGT GTTCAGACAA TTTTGTGATA
    47581 AATTTACAGA GCTATATAAC AGAGACCTGG AGAGTAACCC AGACATTTTA TCCCAGCTGA
    47641 GGAACATCAA CCTTACAAAG CTAGTTATTG AGCTAATATA TCTGGACGTA TTTGGTCCCA
    47701 TAAATTTGGA TATCTGTGCA TCAGTTAATT AGCTGACTCA AATCTTAGAA GATGGACATA
    47761 TTTAGTGACA CACCCTTGAT TGAAGAACTT GACGGAAGCA GCTTTGAGCA ACAGCAGGGA
    47821 AGCATAGCCA GCTTTGGGTT TAGCAGCTTT CTTAAACATC AAAAATTTAA GGACTTTTAT
    47881 AATTCTAGGA AACCTAGACC AAACATGCCT ACAACCCGAT ATACATACTT GTATTATTTT
    47941 TTTAAAAAGA TTGGAGAATT TATAGGATGT ACAGAGATTA CAGAATACTA TCATTCACAT
    48001 GTTTTTACCA AATTGTCCAG CAAGGAATTA AGCCTGGACT TAGTGTATGA TGCCTGCGCG
    48061 GAAATGCGTC CACAACAACT TTTTGACATA TCATTGCTGA TTGAATCGGC CACAAGAGGG
    48121 CAGTCTGTTA ACGGCGTGTG GAACACTTTA AGGGATGGCA TTATTTCCTC TTCAAAATTT
    48181 CAGTGGGCAA TTAAACAGCA AAATAATGCC AAGAAAATAT TTGGTCCATG GCCAATTACT
    48241 AATGATTATT ATGTAGCTGG ACCCCTGGCT TTTGGGCTGC GTTGTGAGGG CACTGTCAAG
    48301 CATTTGCTTT CTAAGCTTGT GGTCAACAAA TCAAAGGTTT TTTCAGATTG TGGGTTCCTA
    48361 CAGTGTGTAG AAGATGGCAT ATTTGGTGTG TCATTAGATT TATGTACTGA CACATATTTG
    48421 GATAAGAGTA ACAAACTAAT ATTTAACCCT GGTACATGTA TTTATGAGAT TAAGTGTAGG
    48481 TTTAAGTATT TATTTTCCAA ATCCCCATTT GAAGGCCTCT TTTTGAGATA TAAATCCCTG
    48541 TATAATGATC CGTGTAAGGA AACATTTATT AAGTTTATAT GTGAAATTAG TAAACCCGCT
    48601 GTAGAATTTG TGGGTAGTGG TAGGTTGCCA AGTGAAGGAG AATTCTTGTT GACTGCTGAC
    48661 AGTGATTGGA ATATACAGCC TAAGAAGAAA AGAAGGCTAA CAATGCTTCA CAAATCAATC
    48721 AAGGACTGCA TCCACAAGAA TTCACACGTA ACATCAAAAG TATATGTGTT AACAGATCCA
    48781 TCTGTCACAA ATGGTGTTAT AGGGATTAGG GAATCTTTTC CTATTGACGT GTTTGCCAAT
    48841 CCTAGACACA GTTATTACTA TCAAATATTA TTACAATACA AAGTGGTCAG GGATTATATT
    48901 AGACATGAGT CTCATGGCTG TGGTAGGCTT GGGGCACAAA AAAACTATAT TGTATCCGCA
    48961 TTCTTTAGAA AAAGAGATTT GGACGACCCA CCTTGTTGTT ATATTGGAGA TACTAAATTA
    49021 GACAGGTCTG TAGAAATACC TATTCTGTTA ATAATTACTC CAGTATATAT TCCCCACACA
    49081 TTTGCTCAGG CCAGCATTAC AAAAGCTGCT CTCTTCTGGG AAAAATCAGC CACTGAGACA
    49141 TTTGGATATA CACCATGGGT GGACTCTTCA GTATTTGCAA GCGAGAGTCT AACACCCTGA
    49201 CAGACTTGGA TGGAAAGCTT ATTGTTGTGG AAGCTGAGTT TGATAAAATG GAAATGAAAG
    49261 AAGATTCATT ACTTCTTCAA AGTGACACAG ACTTTGATTC TGACTCTACT GAAACATCAC
    49321 CCCTTGTCAA TCAACCACCC ACTTTAAATA AACCAATGTC TTCAAAGAAA AAAAATAAAA
    49381 GACAAAATAA ACTGTGATCT CGTCTTATGT TTTTATTGGA TCAAGTGTCA ATAAAGTAAA
    49441 AAGAGGAAGT GAGAGCACTG GTTTAGCAGC CAGTGAGTTT TCAGGCACAC AAAACAGCAC
    49501 AATATGGCCT TACACACTGG CCTATCTTTG GAACCATTTG TTTGTTTGAA ACTTTTCAGT
    49561 AATGTTTCTT GCGAAAATTA GCCTACATGA GATCTTCCTC TGAGCTGTAA GAGTCCATCA
    49621 AGCTTGGATC AGTTGATTTC AGTGCCTTAG GTTTTTTGTG GGGTTTTTTT AACTTCAAAC
    49681 TTGAAACATC AGATGTAAGA GGAACATAGG AAATCTTTCT TTTTTTAAAA CACCATCTGC
    49741 TTATGCGTGT AAGCATAGCA AAAAAACACA TGATTGGAAT TACAGCCAAA TTCATAGAAA
    49801 TTGCCTTATG CAAGTTTGCT GCAACAAAAA TGTTTTCATA TCTAATGACT GGTAATGCTA
    49861 AAATAGTAAC AGCTACAAAA ACTCCAATAT AGTAGCCAAT CTGGGCCTGT AGATATTTTC
    49921 CAAGGAAAAC TTCTGTAGTA ATGTACCAAA TTATAGTTAA AATTAAAAAT AAATTAATTG
    49981 CAGCAAATAC AGCATCTGAA ACTAGAATAT AAAAACTATT TTCAATTGCC ATCATTAAAC
    50041 TTAGAGAAAA CACCAATGTC TCAATTGCAA ACAGTGATAA ATACAGATTA GAACAAACAA
    50101 GCCTCCCATA TTTGAGAACA GTAGCCAAAC ATGTGAACTT TGGTATATGC TTTTCCTGTT
    50161 GCTCATAATC CCATACAGGT AAATTCCGCG AGATTGAAAA TTGTAAGTTT ATCCAAGACA
    50221 AAATAAAATG AACGCAGTAA ACTACAGCAG CCAAAATAAT ATTCTTATAT GAAAGTGTGT
    50281 GAATAAATAG TTGAATTGTG TACATTCTAG TCACCTGAAT AAAGAGAATG CTATGAGAGC
    50341 CTGCCATAGA TAGCCAATTT TGAATTGTAG TCATTGTATG CACATGATGT TTTTTTGCTC
    50401 TGTAAATTGC AACTGTACAA ATAACACAAT ATACAATTGA AATAATATCT ACCACAAATG
    50461 ACCAGGTAAT ATACACAAAC ATTTCTGGTG TTTCTAAAAA TAGAGTAGGC GTTAGGTGCT
    50521 TGGCCACATT TCTCTGAGTC AGGTTTAAGG TACTGTAATT AACCAAGCTT GAAAAATAGC
    50581 ATGGAAATCC CAATCCTGGA AAGCTGGCAG CTATTGGAAC TGATGATGAT AAAAAAAACA
    50641 TTAATATTGA GATACATATA AGTTGAGTCC ATGTCCTTAG TAAAAACATA TCACTTTTTG
    50701 ATGCCTTCAT TCTGCAAATG TAGAAGGATT GCTATACACA CCTTACACGG TTTAGCAGCT
    50761 GCTAGTAAAT ATAAGCCTTG CTATCTTTTA AATACCAGAT CTACTGCATT TGAGTTCCAG
    50821 AGATGAATAC TAACAAATGC TTAGTGGTGG ATATTTATTT ATATAACGTA GTTCCTTGTA
    50881 ATAAAAAGGC CATCTGGTAT GTGTCACTTT TTTACATGAG TGACAGCGGG CATTACAATT
    50941 GGGATTTTTG CTTTATTGTT CAAGAACTAT CAAAAGCTCA GCTCAATAAT TTACCTGCAA
    51001 TACATGAAGT GCCAAGCAAT CCAGGATTTC ACAATATTGA GCTAATGAGC TGGTACATTA
    51061 ATCTCAAAAT GGCATGTCCT TTGTATAAGG CTAACATGAT GAGACAGTTT GGCCTTCTTG
    51121 TAACAAATGC TGACAAAATA TTTTGTAGCT GGACACCACT GGATGTCATC CAAACAGATG
    51181 TTTTTTCATG TAGCGTAAGG GGAGCCTATC TACACTGTGA AAGCAATTTA GTTTTTGATC
    51241 ACTTAGTATC TTTCCAGTCA GCAGAAAAGG ACACTAATTG TAAAATCTGG TTTGATAAAA
    51301 TTTTTACCAA TGTTAAAGCA ACAGATGTGT ACATTTCTTT AAAAACTACA GGTGGGCTTT
    51361 ACTCCTATGA GCCGGTCCGG GAAAGACAAA GAAAAAAACA AAAAACAAAT ACTGGATTGA
    51421 ATCTTGTAGA TGTTTTCAAT CCCAGGCAAC ATATTTTAAA TTTGGATGGT GAATCATATT
    51481 GTATACTAAT TCCTCATCCA GAATTTAATT ATTTGTGGGT GAATGAAGAA AGCCAATGGA
    51541 ATACATGTTT AGTAGAGTTC TTCAGGGCCT TAAAATGTAA ACTTTATTCA AATTTTAATG
    51601 GGTTGTTGCC AATATATGCT TACTTAATGC CATATGGCCT ATGCAAACCT GCCCAGTTTT
    51661 CAGCATTTTT TATGGCCTTC CCTTTTGTCC CTTTACTATT TGGAAAGCCT AAGAAAATTT
    51721 TGTTGTCCAA TATGCTATAC AGAAGGGATT TGATTCTGTT TGAAATGGAT AGATTTATTC
    51781 ACACACATAT AGCAGAAGAA TTTTTAGGGT TGCAAACAAG GCATATAGCA CCATGCTTAC
    51841 CACTTCCTGA CCACTGCTTG TGGCCTCTTT GGACTAAAGA ACTAAATCAG GAGTTAATCA
    51901 CTGAAAGCAG CCCAGTCCTC ATTCACATTC GAGCAGATGG TGATGTTTTT GACATTAATT
    51961 TAAAGGACAT TTTGGTCAAA TGTCTTGTCA CGTATTCAGG GGTTACCTTA GGACAAGCGA
    52021 TTTCCTTGGC CGGGTCAAAC ACCGTTCACC ATGTCAACAG ACATTACAAT GGTTTGCTCA
    52081 TCAAACTTTT TTCAGCACTT AGAAACCTCA ATGTATCATG GCTGTGCATT AACAAGGAAC
    52141 TAGTAACATG CCAGCTGCAA AGTAACCAGG TAAGCAATCA TAAACAAAAA ACTTTGAGTG
    52201 GCCAATAACA CCAACCAACA ATAAAAATGT TCATATGGCT ATGTAAATTT TAATCATGAT
    52261 TTTTTCCTTT TTAGGATATC TCTTATGTTC TTGCCAATCT TTCAACCATG TTAGAGGAAC
    52321 AAATGCAGCT TGACCTTCAA ATAACATACT ATGGAAAAGA TCAAAGTGGT GTCATATTTT
    52381 ATGACATTGA AAGCAGTCTA CTGTTGACTA CATTTTTATT GCCTCCACCA CAACAAGAAG
    52441 ATTTTCACTT AAGCAAATCA TGGCTAGATG TAATTAAAAT TGGGTGTGCA CTATTGTTGA
    52501 CTAAAGTCAT AGACTTTAAG ACAGTACTAA TAAATACTAT ATCAGTGTTT TTAAAAAACA
    52561 AGCAGCAATC AAAGTTTTGG TTTTTACCTG ATGAAATTGT GACAACATCT ATTTGCCCAC
    52621 CTGTACCATT TGACTGTGTT CAACCTGTGA GGTATATCAT GACAGATATT GGAGCAGTTT
    52681 CATGGAGAGA CTGTATAGCA CCACCTACAA AATTGGCATT AACATTTTAT TATAGAAAGG
    52741 TGCTGGAATT TTATAAAGCA GTAAGCAATG AAGAACCATT AGATGAAGAT TATTTTTCAA
    52801 GCATATTAAC TTTATTGTAA TATAATAAAC TTTTGAGCAT GTCTAAATGA ACAAATTTCT
    52861 TTTATACATT GAATAACTGA TTGTGTTTTT AAGTGATGTG TTAACAGGGT ATCATTATAT
    52921 AACAGTGTAA ATGCCATTTT GATGTCCTTA AAATTTGTCC CAGTTTGCAT TTTCCATGGT
    52981 TCTAAAAATA TAGGCTTCAG TAGGCCTTTA GCTTCATCTG AGTCATTTTC AATAGCCTTA
    53041 AACAGCTTGT ACATAAACAA TGGTTGAGGA AGATGTGCAA TTATATCTTC TGATGTAATA
    53101 TCATTGAAGT GTAGTAATGT TGAAGCCAAA GTTTCAATTC CATTCAGTAA AAAGGATGTA
    53161 TCCTTGGTTG GGTTTTTACT ATATAAAATT CTTGCTCGCT TTAGGCATGA TAAAGTAAAT
    53221 GTTTTACTAA ATGGGCTATT CTCCAACATT GAAATAATGC CACATAACTC CATAGGTACA
    53281 AGGTCACGTG TTTTATACAA GATACATCTT TCTAAAAACA CATGTGGAAA CATGTTAAGA
    53341 TGGTGAACCA TGTCTTCTTG TGCAACAATA GACACCATAA AAAACCCAAC AAATGTATTT
    53401 GATGCAATCC TTGCTTTTAT ATGGGATGAA AAATCTGCAG TATTTAGAGT TGTTCCAGAA
    53461 ATAAATGTTG GTGTGTTGGA AGCCACACAA ATGTTATTTT TTCTACTAAC TTCCAAAATT
    53521 AAACGAGGAA CAACAGGATA TTCATAGACT GGTACAAACA GGCCATTATT ATTTTTGTCC
    53581 AGCTGAGACT TTGAGGTCCC CAGTAGCCAC TTCGCTGCTA TTTCCATTTT GTCTGGTAAC
    53641 TGATGGCATA TACTTTGCTC CAAGGTCTTT TATATACACC GCTAATCTAC TTGCTGAATA
    53701 TAGTGTATTT CCAATGTCCT GAAGACCCAT TGATGCATAC ATCTCATTAA TTAAATCCAT
    53761 TTGAGGTAAC TTAAGTACAG TATAGGTAAA CGGTCCCACT AGGGCGGAAA TTGTATCCTG
    53821 TGTATACCTT ACATATAATC TCTGTCCCTG ATTGTCAACC ACAGGCGCCA ACCTAAAAGT
    53881 TTGAAATATT TCATTTTCCC ACAATGAAGT TAAATCCTTG ATGATTTCCC TAAATGGTGG
    53941 TGTATATTGA GAAATTAAAC TATTCATAAC AGTATTGCCC TTAGGCACAT CAACAGTAGA
    54001 TGTCACCAGG CCACTATGTT TTAAATTTTG GAGACTCTGT GCAGTATCTG AAATAAGAAA
    54061 ATTTGTAGGG CATGACACTG ACTCATTTTG GTCTGTTTTA GACAGCTGTG TTTCTAAAAG
    54121 CTGTAGCTGT TTAAGATACA GTTCTCTTTC CTTTTCCAGA TTTCTAATGG AATCAAACTG
    54181 CTCATTTATT TGTTTTGTTA GACACCTAAA AACTGTATCA GATACATGCC TTCTTAATCC
    54241 TTGTGTAGTA GTTTCTGTAG ATGATCCATA TAACTTACTT TTATCTACTA CATTCTGTGA
    54301 CACATCAGTT ATAAATTCCT CAACCACATC AGTAACTCCA CTGACTGTTT TATTTTCAGA
    54361 AAGCTTCATC AAGAGGCACA ATAAATCTTT TTTAGGATCA GTTTTTTGAG ATGCCTCTTC
    54421 CAAATGATTC ATTATATCCT TGTAACTTAC CCCAGTTGAA GGGCCAGAAA TAACTTTAAA
    54481 TGGCGCAGTG TTCAATAGTT GACATAGCTT AGCATGTTCT GTAGTTCTAT GGCATGCCAT
    54541 AATATTATGA AACAGTCTTT GAACTGGGCT ATCAAATATA ATATTCTCTT TAAAAATTGT
    54601 GGGCCTAGTA ATACATACCA CATTTATTTT TTTTGAATTG TATGTTCCAT AAAATGAATT
    54661 GTTTTTTCTA TCAAGGTATA TGTAAGCCTC AGAAAAATCA GGTATATATA TTGAAGTTAA
    54721 GGTACTTAAA ATATGTAAAA TTTCTTGGTG TAGACCCCTG ACAATACCAG CAATAGTCTT
    54781 TTCATGATGG TTAAATAATT TCTGTACACT ATCAAATTGT TCATTTGTTT GGTTTATTAA
    54841 TACTTGGTTT GGTCGCTGTC TAACTACTGG AACAAGGCCT GTGGCTATAA CCCAATCAAT
    54901 ATACTTTTCA TAATTTGAGG TTGTACTAGA GTGTAAAATT TGATATATAT GATTCAAAAC
    54961 ATGCTTTTCT AAAGCCATGT ACATAGTTGT TGCCCAAGAT TCAAAGGTAG AGCTTTTAAA
    55021 TGAGTCATCT AGGTTATGCT TTTCAGACCA TTTTCTCCTC ATTGATGTTT CAAATACAAC
    55081 CCAATCATCC ACAACATCAT CATAGGAGCA GCTGGATAAA GCAGTTTTGT ATAAGTGAAT
    55141 AAATACCTGT CTTGAAAATA CAATTGGATT TCTTAAACTG CAGTGGAGAG TTTGTCCTTT
    55201 AACATAGGCA TATTTACCCT GTAATATTTC AAACAGTTGT ACAGAATTAT TCGTTGGATG
    55261 CAGTAAGATG GATCCACCAA GTTCAGCATT TATTCTCAAC ATGACAGCAG ATTCAAAAGT
    55321 CAGAACAATT GTACAAAAGA TTAAAAATTT ATCAGCCAAG CAGATACCAA ACCCTCCAAA
    55381 TATGAGTTGG TTCGATTCTG AATTTGATCC AATGGACTGC CCTATGCCAT TCTTACCATT
    55441 TAGTGTTTAT ATGGTAACTG GAACAGCAGG AGCTGGTAAA AGTTCTAGTA TCTCAGCAAT
    55501 ATATCAAGGT CTAAATTGTT TAATTTCTGG AGCAACTACA ATAGCAGCTC AAAATTTAAC
    55561 ACACAAGTTA AAAGTACACT GTCCAACTAT TTACAATGCT TTTGGGTTTA AAAGTAGGCA
    55621 TGTTAATATT ATGTTAAGGA CTAAACAAAA ACAACACATT GCAACTGTAG AAGATGTACA
    55681 AAGAATTGAA ATAAACACTT ACTGGCCCAT CATTAAGGAC ATTATGCAAG ACTTTATGAA
    55741 AAAAAAAGCC CGTGGTATGT ATTCTGATAT ATCAGATTCA GCATACAGTG TTTTATGTAA
    55801 TACAGGAATA CCAACATTTT GGACTACTAA CGTTATTGTG ATAGATGAAG CAGGCACTTT
    55861 ACCATCACAT ATTTTATCAA CTGTAGTGTT CTTTTATTGG TTGTATAACT ACTGGCTTGA
    55921 TACACCCCTG TATAGAGCTG GTAAAATACC ATGTATTGTC TGTGTTGGTT CACCAACACA
    55981 AACTGCAGCA TTTCAAAGCA CTTATAATCA CATTAAACAG CAGCATCAAA TAACAGACTG
    56041 TGAAAATATA TTAACTTTGT GTTTAAAAAA TAAACAAATT AGTAATTACA TTAATTTAAA
    56101 TTCAAACTGG GCACTATTCA TTAATAACAA GAGAAGTGTA GATCCGGAGT TTGGCCACTT
    56161 ATTGAAAACA CTTGAATACA ACTTACCTTT CACTGATGAT GTTATGGCCT ATGTTGATAG
    56221 ATTTGTAGTC CCAAGATGTA AAATTTTAAA CCCACTAGAA TATATTGGTT GGACTAGACT
    56281 TTTTGTGTCC CACCAGGAGG TAAAATCCTA TCTTATGTCT CTTCATGGTG CATTTTCAAG
    56341 CAGTGCTGAT GACAATGTAA AACTTTTTAC ATGTCCAGTT GTATGTGAGG TTTACAATAA
    56401 GGAATTTGAG TCATATAAAG CAAAAATTTA CCTGCCAAGT TTAACTGCAA CAGAGTGGCT
    56461 CACAAAAAAT CTCAATAAGC TCAGTAATTA CTCCCAGTTT GTAGATCAGG ATATGACACT
    56521 GACTACAACA GAAGTAAATG AATTGTCCAC CAAAGTCACT TTTTTAGTCA AATATGTAAA
    56581 ACATAGTTTT GTATCTATTA ATGGGAAAAC AAGAAAATGT ATCTGTGGTT ACACTGGCAC
    56641 ATATGGGTCA TTTAAAAGTC TCATAGAAAG TGATGCATTT ATAGACCATC ATGGGCATGA
    56701 TGCTCCACAA TATGTATATA GCTTTTTAAA TACTTTATTG TATAATAGTA TATATTTATT
    56761 TTACCTTTTT GGAATAAAGA GAGGTGATGA TTTATTTTTA ACTGAACTAT CTACTCTCAC
    56821 AATACCAGAG TATATGTGTG TGAATGAGAT TGAACCAGAT AGCCACTCCC CCTTGGAAAA
    56881 TGATGTATTT TATATCAAAA CAACTCCACC TCCAATGGCA TCATCAGCCT CATTGTCTCT
    56941 AATCATGGAT TACTATGCTG GACTTAAATC TATTTTTGTA GACAGGCTTA CACTGGCATG
    57001 CAAAACATTT GGTGACTCAG TACTTACAGA ACCAATGTCA ACCTTTAGTA CAAATATTAT
    57061 TGTTAGAGAT GGGGTAAATT ATACATCAAC AGCTAATCAT ATCTATGGAC TGCTTGATTA
    57121 TGCAGTTACA TCTGAAACAT ACAAATTGAA GGGATATACC TTCTTACCAG TGTTGTTTGG
    57181 TAGAAATACC ACAACAGGCC TCAGTAAAGA TCTTGAACAA AAAATGCCAA GTATAATAGT
    57241 TGAAGACTCA ATGGGCTTCA TTTCATGCTT ACAGAAAAAT GTCAACAAGA TTACAGAAAC
    57301 TGTGGATAGT CAAGAGTACT GCTTAGGCAT TGCAGGGGAT TATGCCCTTA GTTCAAAGTT
    57361 AGCAATGACA ATTGTAAAAG CACAGGGAAT CTCTTTAAAT AAAGTAGCTG TATGTTTTGG
    57421 TACACATAGC AATATAAAAT TAAGTCATGT ATATGTAGCA ATTTCACGTG CTGTAGATCC
    57481 AAAATTTGTG GTTATAGATA GCAACCCCCT TAAAAATATT GAAAGGGACG CATACCATTC
    57541 TGAATATATA TTGAAAGCAT TAAGTAACCC ATCGACTCTG TTAGTTTATT AGCAACTATG
    57601 GAAAATAAAT CAAATTGTAC AAATTAATTT TTTACATGTT TTATTAAATA AAATCACTGA
    57661 AACATTATTG TGTCCAGGGC CAGTCATATG TATTTGTGCC ATAAATTGGT GGGGTATTAG
    57721 TCATTCTACA CCTTTTTGAA GAATCAGGAG TACCTTGGAG TTTTTTTGAT TTGCTTGTAT
    57781 TAGTTTCTGA ATCACTTTCA CTCTCAGAGG TCGATAATTT TCTAGGTTTT TTACTACGCC
    57841 GTGTAAAAAG AGGAGAGGAT GTTTGCACGG GTTTTGAGTC TTCAAACATA GATGATTCAT
    57901 CATCACTGGA GTCAGAATTG GAAATGTCAC TTTGGCTTTC TGCTGAGTAG GAATCCCCCT
    57961 CAGAGTCTGA GTTATCTGAT TCTGAGGCAT CTGAATATAA TTCACTGCTG GAAAGTTCAG
    58021 AATCTGTCTC CGTTGGGCTT TGGGGTGTCA CAGGTAAAAT ATCACCAAAC ACATCATCAT
    58081 CCCCAACAGA TGTATCACTG GGGGGAGATG CATCTTCATA GGTTGTTCTT CTTGGTTTAG
    58141 ATTTTGGGAA TTTAAAGTAT TGGCTTACCT TGTAGCGAGG AGCTCCAGGA TGTTTAGACA
    58201 TGCGATGTCT GCGGTATGGT ACCTCCTTTG ATTCTAAATC AAGAAACATT GCCATGGCTT
    58261 TTTTTGTGTA GGTAAATGTG ATCACAAAGT CCAGTCTATA GGCTCCTTGC CGTGTAACCT
    58321 TAAATACTGG TTTGCTTCTG CAAAGTGGTT GCACCCTTTA AATGCTGCAA CCAGAGCGGT
    58381 AGTTCCGTTT TTGGACGCCA GGGGTGACGG GTGCTGGCTT TTTAAAACCA GATGGTGCCT
    58441 CTTATTTATG AGAGGTTCTT TTTCTATTGC TTTGTTACCC CATAACATGA ACACGCAGTT
    58501 GGTCAGTTTG TTAGAGACAC ATGTAACAAC ATAATCTGTA AAAGCTGTCC ATCCAAGTTT
    58561 AGAATGAGAG CCTGGTTTCC CCTTTTCAAC TGTCAATACA GTATTCAACA GTAAAACTCC
    58621 CTGCTTTGAC CAACTGTTTA AACACCCATG TCCGGGAATG TCTGTAATTT GCCCAGATGA
    58681 AAAAAGCTCA GCAAATATGT TGCGTAAGCT GGGTGGAATT TGAAATCCTT TGTCAACACT
    58741 AAATGCTAGC CCAGTTGCCT GGCCCCCATG ATATGGATCC TGGCCAAGTA TAATAACTTT
    58801 AACATCCTTT GCTGGACAAC AGAATGACCA AAACATAATT TTATCAAGTG GGGGGTAAAC
    58861 ACAGGATGTT TTGCCCAGGG TTTTTACTTT ATAAATTATG TCTTTAAGTC GTTTTTTTAA
    58921 CATATCGGTC ATTTCCAAAA ATATAAACCA ATCAGAGGAC AATAATAGGT CTTGACAGGT
    58981 AATTTCAGGC TGCTGAAAAT AAACAATAGG CCAAACATGT GTGGAAAGCC AGTTATCCAT
    59041 CCTATGCAAA ATGTCTAGGT GGTTTTGTAG TTAGTGGTGC AGGTCCAACT GGATAGGTTG
    59101 CAGCAGTATG TGCACTATGA GAAGTAAAAA CTATAAAGAA TGCCTCAAGC GTTTCATAAA
    59161 GTTTATTATA TAGTTTGTCT TCAGCTTCAG TTCTAAACTC CCCCATGTTA TAAAAAATGT
    59221 TTGTCAGGAA AGACAAAACA TTGAAACCAT TAACACATGT TAGTCTTGGC GCATGCCCCG
    59281 GTTCATTATG TCTCAGTTTT CCAGTACATG TACCCTCACA GGTGTTCGCT GTGGTTAAGA
    59341 ATAATATATC AGTAGTAAAA AAGTTGGGCA TTTTACCCAC AGCATCCAAG TCCACAATAC
    59401 TGCAACATGG CATTGGATCG ATACCTATGC ATGTAGTCAT GCACATAAAC AGTAACACAC
    59461 TGAAATAATA AAGACTCCTT TTATAACACA TGACAAGTGC AAACTAGGTT CTATATGCCA
    59521 GTTTATATAG AGTCTCTATA ATACACGTCT AGGTGTTTTG AAGGGCCACT ATCATTTGAT
    59581 TCTCTTATAT TAATGCTTCC AAGCAAATCT TCCAAACTGC TCTCATTTTG TAACTTGGTT
    59641 AATTTTGTTA TTTTACTAAC TGAATTTTCT GCCAATTTGG CCTCAAACTC ATCAATGGTT
    59701 AGGAATTCAT GTTCATCACC AGATTCTAAG TCTGATTGGT TTTGGGAGGT ATCAGAGTCA
    59761 CTGTCAGATG ATCCATATAT ATCTATTTCC TCATTTCCCC CATTGTCTTC TATATCCTCT
    59821 TCATCCTCAT CACTGACCAC ATACTGCTCA TCATCCTCTT GGTCATTTTG TCCATCTTCA
    59881 AGGTCATTAT GGTCATTGTG TTCAAACACA ATAAAATCAT CATCATTAAG TGAACTGTCA
    59941 TTTAGATTAT CTGAGTTATA GAAAGATTTG TGCTTGGCAC AGCCAATACA TCCTTGTATG
    60001 ACAGAATCTG CCTTAATTGG TGGCTCAACA GGGGAAATAC ATAAATCTTT CTCTTCATCC
    60061 TGTGTCACGT CCTCAAATGG TAAGCTGTGT CCAATGGAGC CTAACACAGC AATAATTCTT
    60121 TTCTTGTTTT TATTAGATAA TGGAATCATC AGTTTTTCCT TTGTTTGCTC CAACACTCCT
    60181 GTTATTGGCC CAGCATAGCA GATGAGCTCA TTTGGCATGT CTGTATATTT TTGAATCATC
    60241 TGGCAAATAT TATTCACTGG TTCGTCTGCT GAAAACAAAG CCTGCTTTGA TTTGCTTACA
    60301 GCATCTAAAA CTGATTCTAA ATCCCCTAAG ATATATTTTT CAAGTAGTAA AATATACCAT
    60361 GCCAGGTAAA CACATGTTAT TAGCTTACTA GCTTCATGCA AATCACAGTT TTCTAAGTCT
    60421 AGGTCTTTAG GATATTTTAT GAGATCACCA ATAGAAAATT CTGAAATAGT CATAGACCCT
    60481 CCAACAATAC TTTGGTTGTA AACAGATGTT AGCAAATCAC TTGCCAAGCA TTTTTTGGCA
    60541 TGTGGAAGTA ATTTTGGAGG TCTACATGTA GTAACTTGAG AACTTAAACT TTGAATCAGT
    60601 GCATTACATT CACTACAAGC ACATGTTTGT TCTAACAATA GTGCCAGTCT ATCTTTACAT
    60661 GCACACAATA TTTCTTCAAC AGTCTCTTCA CTTTTAATGT CCCTGAGCTG TTCATACAAA
    60721 GTTTGCAAAA TATATTTTGC AGTTCTAACA TTGTCAAGCA TGGAAATTTT TTCAGCAAAG
    60781 TAAATAGAAT TTACTAATTT GTTCTTTAAC ATGATTGAGC CCATTAAGTA TCCATGACTT
    60841 GTAGTTCCTC CCACATTCCT CGCTAACTGT GACAAAAACA TACGAATGTT CCGGCCCTGG
    60901 AAGGATTTAA GAAGATTTGT AATAAATTGG AGTGTGTCAT CAGTCACACG GAGCGCCCTC
    60961 TGCGAATCCA TCATGTCTAC TGTACAAAAA AACAACTTGT CTTTAAATAC AGTACAATTC
    61021 AGACTCTCCT CCCCTAAGAT CCTCCCACTT TAGAAACCTG TATATAACCA CTGGACAAGA
    61081 GTCCTTTGTT ATATTACCTC TCAATAATAA AATGACCACA CAGAAAACAG CAATGAAACC
    61141 AAAGACAGCA TCACAGGTAA GAAACCAAAT TAATTTATTG CCATTTCATC ATTCTATGCT
    61201 TAAATCCATG TAGAAAATAT AACAGGCCAT CATATAATGG GGCAGGAGAT TCAGAATTTA
    61261 GAGAGTTTAG TAGGTGGGTT ATTCTAAGGA GTTGACTTCC AGAGCATAGT TTAAATGGCT
    61321 TATCTGTTTC ATTAAAGTTA AATGTCCAAT TACTAATAAT TTCAAAGTTT TTTTTAATGT
    61381 ATGAAATAAA ACAAATCCTA TCTCCCATAG ATGTATCTTC ATTAATAAAC TGATGAACAT
    61441 TTTTTAGTAT GTAAAGCCAT AATACTAGAC AGTTCCAGCT GTAATATACT TTAGAATTTT
    61501 GTGCAGGTTC GGTGACAATT TTAGAGTAAA TGTGTGCTTC TGCATCACAC ATTTCACCAA
    61561 AAGATGGCAA GTCCAGGTTG CCAAGAATAA AATGGGTAAC ATAGCTGCTT GCCCTTCCAG
    61621 ACATATATGA AAACATAACT TCTGGATTGC AAGTAGGATA TCTTTTAGGC GTGCGCTCAT
    61681 AAAGCAGTGT TACACATTCC TGCATTGTAC AAAAAAAATC CTCATCAAAA GAATCTTCCG
    61741 CTGCTTTAGA GTATATAGTT TCTAGGAAGT TGCACACCAG TTTATTCCCA GAAAAGTTGC
    61801 CCTTTAGGAG GTTGATAAAT AAAGCTACTT TCCCAGTAAC TAATTCAAGC AGACCAGGCT
    61861 CCATGGCCTT TTTTTGAATT AAAAATTGTG CATATTTGAC AGCAAAAATA GTTTGTTCCA
    61921 AAAGTTTTGC ATGGTCCTGT AAGTCAGGTC TTCTAGTGTT AAATGGCTCC ACAGATTTGT
    61981 AAATCCATAA AACATCTCCC ACATACTTGT GATGATATTT GTATAATTGT CTAAAAAAAT
    62041 CTCTTTGCAC ATCAGACTTT TTTTCCATTT TTTTAGGAAT CTAAAATCCC CTGCAGAAAA
    62101 AATGCTGTAT GGCAACTATT ATGTGTTTCA GAAGCTCTGC GAGAGGACGC CTATTCTATT
    62161 ATTCAAATGT ACTGCAATGA ACTACTGAGT CCAGAGGATG GAACCCTTTT TATACTGAGA
    62221 TATGAGTCAT TCATATGGAC ATTAGCAAAG GAAATGGCAG GAAAGGGTCC ACTTGGTGGC
    62281 TTGTTAATGG ATTTAAATGT CTTCAACATG TTTACAGTCT TTAGAAATTC CAAGATGAAA
    62341 AAAAAGGTTC CTGACCCACA GTGTGACCCA TTATATGCAA TAGTTCAGTC AGCATTGAAA
    62401 TATGTTACAG AGAGAACTGT CTATCATACA GATAGAGTGT TTGTTAGAGC AGCATGTTCT
    62461 GGACTTGTCA TTCCACAACA GATAGCAATA CCATTGTGTG AAATCTCAAT GAGTGCCAGA
    62521 AGGCGAGCAT CTGGCGCCTG GAAAAAAATG GGTTCTGGTA GAAGGCACAC TATGAATACT
    62581 GGTGGACTCC TCCAGAGAGT TTACTGTGAT ATGAACAGTA GGGGGCTCCT GTCTGAAAAA
    62641 TTTAAAGCAT TTTTAAAACT GTCTTTTCCA TTTTTAAATC CAAATAATTT AATTAATCCT
    62701 CTAAAAGCTA TCCACGCTGG CTATGATATG ACTGTAAACA AGATTGAAAT CTCCCTTGCT
    62761 GATAACATAA GAAGGAAAGC CCCCAATCTA ACCATATACA GCGGAGTTGT AACTCCTGAA
    62821 AAATTTCCCA TTCCCGACAT TTTACTTTGC ACTGTTAATG AAGATGGCTT AATATCTGGC
    62881 TGTGCTGGGG ATGTAAACCC GTTTTTAAGT AACCCTCAAC ATGTCTTGAA TGAAGACCCA
    62941 CTTGCTATTT TTGATAAACC TGGAACAAAC CCGGGGCGTC CCGCGCCTCA GGTTGCAGAC
    63001 ATACCAGTGA TCGCCAGCGA CCATCCTTTG TTGGCAAAGT GTATTCCAAT CACTCCTGTT
    63061 AATGTTAATG AAATGACAAA TCTTTTGAAC ATGGGTAAAG ACCCCTCGCT ATGCTCTGAC
    63121 ATTGTAACAG CCTGTCAACA AGAAGCCCCA ATTGCATCAA CTTCCACAAA TACATTAGAA
    63181 TGGGAGAAAT GGGAGAGCGA TTCTGCTGAC GAGGCTGAAA AGCAATCTGA TGAACCAACT
    63241 TCCTCCACAG ACAGTATTTT AAGTCAGATG TGTGCAGAAT TGGGTAATCT TGAAATTCCA
    63301 AAGTCGACTT GCACTGAAGG TCTTTTCCGC CTTACCTGTG ATCCGCCCCC GGTACCCACC
    63361 AGTCCTCAGC CATGCAGTGT TCCTTTTACA AATCCTTTAG CCAAACTGGA GCAAATGTTG
    63421 CAGGATTTGT CTAACCCGTC TCACCAACGG CCGCCACCCA GTTCAACCCC GGAAATGTCC
    63481 TCATTACCCA GAAAGCCTGG CGCCAGCAAG CCTTACCCTG CTAAAAGAAA ACAAAAATCT
    63541 AACGGACGGG CGCCACCTAC TGGACACTGT GGCGAACACT TACTAAAGCG CCAGCGCATT
    63601 AATTCTCAAT CAGAATTTTC CAGCATTCCA GACATTGCTT GTTCAATGTC TAGTGAAATG
    63661 GCAGAAAGTG AAATTTCACG TAAAGAATGT GTTATAAGTA ATATCTTTAC AGACATCGAA
    63721 AGTCAAAAGG ATATAGAGGC CACGGCTGCA GCCGTGGCCT CTATACCACC TGATCCAGAT
    63781 GAAGATATCA TGTTGCAGCA AATATTGTCT GACCTATTTC CAAACACTCA AGAAAACGAA
    63841 ACTTATTTAG ACCAGCCAGA CTACAAGGAA ATATCTAGAT TAGGGTTTTC TTTAACTGAT
    63901 TACTTTGACT AATGACTAAG CAGAAGATAT TGAGTACCTG TTGTGCAAAA TACATTGTTT
    63961 TCACTTCTCA TATATGCCCA CGACTTGCTC ATGCTATATA TTGCTAGCAC AAATAGTCCA
    64021 GCCTGAAAAG ACATCCCTGC TTCCAGTTCT AAGAACTACA CCATCTTAAT TTAAAAACTT
    64081 ACAATGAATC CACCTGCTAC CTCTGCTAAC CCCTGTATCT TAGCAGCTGA AGCTACAATA
    64141 AATACAGAAG AAGCTAAATT AAATGTTGAG TTAAAACAAA ATTGTGATAT GCTGCCAAGC
    64201 TCTCCAAAAA AAATTAAAGC TGAAATTAAT TCTATAAAGT CCCTGAAGCA AACTCATAAA
    64261 AAGAAAGTCC AGCCATACAA CAAGGTATTT ATCTTTAACT ATAACTTTTA CCATGACATC
    64321 AATTTTTAAG TTTCAAAACA ATGCTAAAAT TTTCATATAA TAATAAAATT TTATTTTTTT
    64381 CCTAGGATCG GCCAAAATCC CCCAAAATGT GTAAAACAAG AGGCCCGCCA ACAAAACAGG
    64441 TAAGTACACA CAATTTAACT GCTTATACAT AATACCACCA ACTCATTCTA TCTAAAAATG
    64501 TAAATAAAAT TCTTATTTGT GTTTCAGGAA CTATATGATG CCCAGTCACA AATTGCATGT
    64561 ATGGCCGCCA CGATTTCAGC GCTGGAAACC CAAATAAAAT TTTACCAGGG ATTATTGGAA
    64621 TCTGCCTTTG CTCCAGGGTC TTATGCAGCA AATACACTTA GAAACTCTGT ATCATATATT
    64681 CTCCAACCTC CAATTGTAAA AGACCAGCTG TCAAATAGCC AAACTTCTGT TTATTCAGCT
    64741 GTTTCCCAAG CTATACCTCA GCTATTACCC CACAACCTAG CACCAAATCA GACCTTAAAA
    64801 ACACAACCAC TGGTTTATGT GCCAGTAACA TCTTTAATTC AACATGCCAA ACAATTCACT
    64861 AAATCTTAGT AACCTTATGT TTTGCACAAC AATGTAAATA AACACCATTC TAAATATTGA
    64921 TTTGTTTTAT GGCTTTATTT AATATATGAG GGAGAGGGAA AATGTTATTA ATGCTCAGTC
    64981 ATCTGAGGTC CTATGGCGAG AGGCTGCTCT TCCCCTTCTT GTAGGTTTTG ACTCTTCCAT
    65041 TGATATATCA ACTCTAATAC TGAGTCCTGA TATAACTTGC TGGGCTTCCT CTTTGGTAAT
    65101 GGCTTTTGAA AGCTTATTTC TCACTTTAGC CTCAATTTTT CTAGAAGCAA CAGCAGATAG
    65161 GGCAGACACT GTAGACACTA CTAATGCTTC CTTCTGCGCG GCAGTTAAAA CATCTCCCAA
    65221 ATCACCACCA GCACCACCAG GACTTTGTTT AATTCTTTTT TTTAGCTCCT TATTTTCAAG
    65281 CTGGAGCTGT TGAAGCTGTT TAGCCATTTC TTCAAGTGAA GGTAGCCCAT GTTTACTAGA
    65341 GGAAGCCATC GTATAAAAGA TCTGCTAGCC TCTAATGAGC ACTGGTTAAA TACTATCCAT
    65401 AAGCAAGATT TAGACTGTCA TACTATGGGC AAATTTTTTA AAACACATAG ACATTAAGAA
    65461 AATTACAAAA TCACAGGCTA ACAAAAAGGC ACCTATAACA GCAGCTATAC TAGAAAAAGA
    65521 TGAAAGTTGT AGCATATATG TGTCAGATGA ACAGGTATAT AAATAAAAGT CACTCATTTG
    65581 GCTGTCTGTA TTGTTTTCAA TAGAACCAGA AACACTAGTT TCTATTAATG GTTTATCAAT
    65641 ATTCAATGAT GGTGTGGCCA CTTCAGTTAA TGGTAATCCA GGTGTAGTTA ATTCTGAGTC
    65701 ACTTACATTT GAATCTTTGA GAGGAGTTGG CTTTAATGTT TCTGCTACAG GTGTAGGAGC
    65761 AGAAGTGGTT TCTTCTAAAT GCACTGGCTC CGGTGTGCTA GCTTTTGTAG TGGTGGAGGT
    65821 GCTAGTAGTG GACGACATAG GGGTATCAGT AATTGGTTTA GGGGTATCAG TAATTGGTTT
    65881 AGGGGATTCT GTAGCGGGTA CAGGAGTACC AGCAGGAGTG CTATTTGGGT CTTCTACAAT
    65941 ATCCACACCT GATACTTCAG GCCCTTCTTC GCCAAGAGAG GCAGAATTAG TAGTGGTTTC
    66001 TGGTGGGCGT GTTGAAAATA TGGGGGGTAC CTCAATTGGT TCTTCTTCTT CATTTGAACT
    66061 TCCTGGTGTT GCCTCTTCTG GTATGGCAGT CACTGGAGTT ACTCCTAAAG TAACAGGTTC
    66121 AGCTGCTGTT GGCAGGGGGT TTGGCTTGGG TGTAATGTTA GGCTCAGTTC CTGTATTAGA
    66181 AGTTGGCTCA CCACTTCCAG AAGACAATAC ACTATTTACT GGCTCAGGTG TCCCAGATGA
    66241 TGGCAACCCA TCGACAGTAT GCCCAGATGA GTTATCAACT GTGTTGTTTA AATGAGTCAA
    66301 TGTCTCACCA ACTCCAGGGG TTGGTGTGGC AATAGTTGGT TCAATGTCAT CTGCTAAAAC
    66361 TCTGTAGACA CACAAGATTG ACAGTACCAG TAGCCATATA AAAGACACAC AGAGCCTCCC
    66421 CATTTTATCC TCTTGAAGAT TGCCACTACA GTTCAAAGGC CACTCTGCTT ATATACTCTT
    66481 CCAACTTAAC TATGTTTCCT TTTTCTAGGA CCGCTAATTA TCTAGGAGAT AAACCTGAAA
    66541 TTTTAATTGA CTTTAATCCT GAAAAATTTA GACTTGCTTC AAGGGAAAAG GCATCGACCC
    66601 TAAAACTTTA TAATGAATCA TCAATCATTG TTAGACCAGA CGTGCCAACA TTGGTTCCAA
    66661 CTGGCATCAC CATTAAAAAG GCTGGTGTAG TAGCATTTAT CCTATATGGT AATTCTAAGC
    66721 CAGGAATAAT TGTGCATACT GGTCTCATTG ACAGGGGCTT TCAGGGAGAA TTACAGGCCA
    66781 TCATAATCAA TACTTCTGAT GTCAACATCA CCCTTTTTCA AGGTGATTTA AAACTTAAAT
    66841 TGGTTGCGGT AGCATACCTA ACTCCTCCTA TCTTGGATGA ATCCCTGCTT AATCCTCCCC
    66901 ACTATTTTTT AGATATGGGA TATGATCTTA AACTTCCATG CAATATTTCA ATAAAGGCCA
    66961 AAGAAAAGAC AACAGTATCT ATTGGGGCAG CAATTTTTAA AAGCTCCAAC TATCAACCAG
    67021 TTGTTTTGGG CAGATCTGGT TTGGCTCTAA AAGGAATAAT GGTGGAATGT GGACCATGGT
    67081 CTTCCAATAT GAAACTTACA ATACATAATT ACAGTTCTAA AAATATGGAT TTTATTAGAG
    67141 GAAGTAGAAT ATGTCAAGTG GGATTTATGC ACAAATCCCA CTTGCCTTTA ACAATGAAAA
    67201 GAACCTTAAA GAGACTACAG AAAAAACCTT TTACCCCAAA AGGATTAAAT GTTGCATTTA
    67261 CAACTATTGC CAAAACAGGC GGACATTTTA ACTTTGGATA TGTACCTGAT CCATTACTTG
    67321 CAGACCCCAG ATCGCCCAGG CCATCAAATA TTATTTATAG ATCATTCACA CGCCGCGGAA
    67381 TAAAAGGATT TGGCTCATCT GGATGCAAAG ATGATAATTT CATATAACTT TATTTTCACA
    67441 GCCTCCCATC GTTTACCCCC CAAACCCCAA TCATAAACTT AATACAAATA AAGTTATTAA
    67501 AATGTAATTT GTGCCTCTTC CTTTGTTTTG GTATTACATA TGTGGTTATT TACAACATTG
    67561 GTAGGTTGTA CAGCATTGGT AGGTTGTGTC AGTATAGGTG GCTCCTGTAA AGACAGTGTT
    67621 CCTGCTCCAA TAATTTTTTC AAGTTCTTTT GCCCACTCGC CATTTGAATC TGATTTAATT
    67681 GCAGTAGCTA TTTTTTCCAG CTCTAACAGG GCGAGAGTAT CATCTGTTTT TTTATCTAAG
    67741 ATTGTTTGAA AGGCAGCTTC ATCAATAGAA ATACTTCCAA TTGCCATTGA TATCATAGTA
    67801 TTCCACACAA TTGCCTGCAT TGCTTTCATT TTTGCTATTT GTCCATTAAT AACATTTTTA
    67861 CATTCTTCAG GGGCCTTCAC AATGCTAAGC CTTTTTAAGT AATCTTGTAT ATGGTTTGAC
    67921 TGCAAAGCCA AGCGGTAAAT TTGTTCAACA AGAGCAGATG ATTCATTTTC CTGGATTAAA
    67981 TCACTTATAG ACACACCAGA TGGCAGTCCA AGGTCTATTT CCTTTTTCCA TCTGTCAGGA
    68041 TATGACTCTA ATGAATCAGC CAATTTATTG TATTTAAGCC CTGAAGTACC AAACAGAGAC
    68101 AGACCACAGC ATGTCCAGCC ATTGTGACCC ATATTCACAC TGGCCAAAAA TACAAGCAAT
    68161 ATTTGGTACA AGTGGAGATG AGGCAGAAAC AGCTGTTAAT ATTCTAACCA AGACTAACTC
    68221 AGACGCTGAA ATTTATTGTA TTCTTCATGA CTGTTATAGG GTACCTCAAT CTACACATAT
    68281 AAATTTACTC ATCTGTTTAC CTGCCAAGAG ACCAGGAAGG GGAAGCAATA GTTTTTGTGT
    68341 TATACCTTTA GTTGTACCAA CAGATCATGC AATTGGATTC TTATTTCATG GATCTCTACT
    68401 GAAAGCAAAT AATTTGATTG CTTATATAAA CTTTAGAGCT GTTAAAAATA TTTATAATCC
    68461 AATACTTGAG TTAATTATTT GTGGCAAAAA TAAAACAAAG GAAATTACTG ACTTTTCTAG
    68521 TAAAATGTTA TGGTATAGAA CAAAAATTGT GGATACAATA AGAAAAATGT GTAAAATATC
    68581 TCCATCACCA CAGTGGCTCT TGACCATGTT TGGAACAAAT GAGGCACAAT TTGTTTTAGT
    68641 CAGTAGCTGT TATTTTTTTC AACAAATACA ATGTACAGTT GAAACACTTG GACATATTGC
    68701 TTGGCTATTT TATAGAGGGT TTTCAAAGAC ATTGGTGACA GTCAACACTT TACAAGAGCT
    68761 GGGGATTATA TATTGTACAT CTGCTATATT ATGTGATGTC CCTACTTTTG TAAAATATGT
    68821 AAATGAAAAA CTATTGAGGG ATGATTTTGA GGCCTCACAT TTGGACAGTA CAATTGATTC
    68881 ACTAAGAGGT GAACTTGTGT TACCAGATAA GGAATTAGTC CAATTTATTT ATTTATCTTT
    68941 CCATAGTTGT TTAAACAATG AAAACTTTAC AAAATATTCA CTTAAAACAA TATATTCTCA
    69001 AAACTCATTT ATACATCAAT TACCAGACAA GCCAATCTTA TCTTCCCATT TAACCAACAA
    69061 TTTTAAAGCT GAAATGGTTA ATTACTACAC AAAATCTACA TACCTTCAAA ATTACATCAA
    69121 TGTTGTAAAT ATTACTTTAT CATTACCTTT AGGCTATACC ATGCCACAAA CAGACCAAAA
    69181 ACCAAAATAC TGGGCTGGGC AAACAAATGA TATTACCTCT CTTATTTGTC TGCTTAAACC
    69241 TAATTATTCA AACTTAATGA TATCAAATGA CCTACATGGT TTACTTTACA TAGCTGCTTT
    69301 ACCTGACCAG TCTAGGCCAA ATCCAAAGGA AGTACTTTTT ACAGAAATTT ATAAGCTTCC
    69361 AGTTTTCAGA TGTCAATATT TGAATAAAAA TTATTTTGTG CTACTACATA ATGATAACAT
    69421 AAACCTCTTT TGGGCCCAAA CTATATTATT CCCTCAAATT GAAAACTGGA CAACATGGTC
    69481 AGATATGAAG CTCACTCAAT CCATTGGTTA CAATGAAGCA CTTATAAGTA AAGACACATT
    69541 AGAGGAACAA CTACTTATTT CAAGACATGA ATACATAAAT ATTCATCTAC CAATATTTAA
    69601 TTTAATTTTA GATTTGGACT TACCAATAAA CAAGTCACAT CATGATTTAT CTAGTGTGTA
    69661 TAGGTTGTGT CTAAAACTAA GAGATTTAAT TGTGGAATTT TTAGCTGTAT TAGGCCCAAT
    69721 TGATAAAAAG CTTCATGAAG TATATTTTTA TAAATCATCC TGTTTAAAAG ATACAACATT
    69781 TTTAGATGAA CAGCTATCAC ATGACCAAAT ACCATTTTGC ACATGTGAGG GAAAAATTGG
    69841 ATTTAGAATC ATAACTTCTT TACCAGAGGG CAGGGCTATA GTTGGCCACG AATGTATTAT
    69901 TCAGGCTGTT ACTATTTTAA ATCATTTGGT AAAAATGGAT AAAGAATTAA ATTGTATGTT
    69961 TCCACTATTA AGGCACTGTG AAGCTCCTTT TGACACTGGA ATATATCATC CTGGAAGATG
    70021 TGTTAGAGTT CCATTAACAT ACAAAATTGA TGACTTTTCC AGGCCAGTAA AACTATTGAA
    70081 AATATTTGTT TGTCATCCTC ATGTTCAATG CAAAAGAACA TACTTACAAA ATATGATAAA
    70141 AATTGAAAAT CTTACCTTTC ACTATAGTTT ATGCCAACCC CTGAAAGAAC AAGTTACAAT
    70201 AGTTAACATT TATGACATAA ATTATGGTTT TCTGGAAAAA AGAAACAAAA CAATGCTACC
    70261 TCCCTGCATA AAAAACATTG AGGCTGAGTT TTATAACAAA AACATGGAAT TGATTGACTG
    70321 GGTAAAAGGT CATCCATGGT TAAAAATAAA AAGTAGTATT CAAAGCTATT TTTCAGAGGA
    70381 CAAGACCCAG CAGTTTGAAA ATGTAACCTT TCACTTTACA GGTGGCAATA TAATACAACT
    70441 AAAACCAAAA AGAGGAAGTA GTTTTCAATG TGTGGTGTAT AAGCATAGAA CTAAAACCCA
    70501 GTCAGTCCGG TTTTTTCTCC TCTTGCATGC CTATCAATCT TCTTCTATTA TGTTGACGTT
    70561 TATGAGTCAA TGTTTTGCTG CCAAATGTAA TAATAATAAA TCATGTGCCC ACTTCACTGT
    70621 CACAGTACCA TTTAAATGAC AGTACATATA AAGACTTAAA TTCCATGCCA CTCACAATAC
    70681 ACAGCTCATA AGCACTCTAC AGTTCAACTT GGAGCCTCGA GGCTTGGAAA ATATAGCACC
    70741 ACAATGGCAC AGCCAATGCT TGACATGATG CAGGATATTT TAGAAGGTAT GGAAAAGCCC
    70801 AACTTTTAAT GTTTATTATG CTGGTGGGGC TTGCAAGTGG AACTGTTTCA ATGTATTTGC
    70861 CATGTTGTTT TCTTACAATA ATGTTATTTT AATTAGGCTT GGAAGAAACT TCTGATTTTG
    70921 ATTCTGATAG TGAAGACAGT GGAGAATTGA GTGATATTGG TGATAATACT GAGGAGATTC
    70981 AAAATGAAGA GGCTCAATCT GAAGCCACTA CCCTGCCAGA GCAATTAGAG GAGCGTCCTC
    71041 CCATCCCAAA ACTAATCATA AAGCTCCCCA AAAAAGTACA AGAGGAGGCA ACATCTCATC
    71101 ATTGTTCACC CCTAAACCGG CCATCCAGAT CCAGATCTTC CCATCGCCAT TCACCACGCA
    71161 GATCAAGATC TCCGCAAAGG TGGGAAACAC AAAGAAAGGC TTTTGGGAGG GAGGATAGCA
    71221 ACAGATACAA TTCTAGGCCT ATGCGGATGC ATAATGAATA TAGATCCAGA TATTCGAGAC
    71281 GCGATGACTA CCATCCATAT AGGTCAACTC ATCGCAGGTC ACATGGTGAT TTTCATGAAT
    71341 CCCGCCATCA GCCAAGAAAA GAAGAACCAA GGGGGCCCAT GTACTGTCCA GCTGTGCGGC
    71401 AACCGGGGAT AGCCCGTTCC TTAATTAAAC TCAAAATACC AGATACTATG AGACGAAGAC
    71461 CAAATGATCC ACTAATATTT GATTGTTCAT TTCGGGCTGC CCCAGAGCCA ATTTTATATT
    71521 TCCAAATTCC ACAGCTTCCT TCAATCTCAC GAGAAATTTT TACGGATCCA GTATCTAGAG
    71581 ATTTAATAGA GTCTGGTTCT AAACATACTA GTTTAAGGGC TAAAAAACTC AGCATGAAAA
    71641 CTATCATAGA AAAATTTAGC TATTTAAAAG CTGTTGTTTC CACCAGGGTT AATTTTGGAT
    71701 ATTGGTATGC AATCAGATCA GAAACAATTG CAAATTCAGG CCTTAGCGTA CTCTGCCACC
    71761 TAGTGGATGA AACATTAACA TGGGTACAGC AGCATGTGTT CCGTGGAATT GATACTTATA
    71821 AGGAAGTTGA TGTCATTCTA GGGACAGCAG ATAAACTTGC AAAGGCATTT ACAGAAAAGA
    71881 TTTCTATGTT CACAGCATGT GCTTCAATGG ACCCTATTCA TAGGGCTTTA ATTAGACAGC
    71941 TTAGGTACCT TGTAACATCC ACAGGTGACA TCCTTGGGGC AGCATACTTG CTCCTAGAAA
    72001 TTAAATGTGA AACTCCATTG TTAACTGTAT TATCATATTG TCTGGCATTA TCAGTTCTCA
    72061 CACAAAACTC TAGAGATCCA CAGCTACTTC AATACATGAC AGCAATAGCT GAATCTTATA
    72121 AGCCAGGTGA AATGGCAACC CTTACTGCAA ATATTTTACA TAGTCACTCT GAGTGTGAGA
    72181 ACCTTATTCA CAATATGGAC ATTAGAGCCT TATTTGGTGA CTGTAATTTT AATAAGGGGT
    72241 TATTTTTCAT TCCAGTGTGC CCAATACCTG AAAAATAATT ATTGGACTTT GTAACCAGCC
    72301 TATGTAATTC ATTATTTTGT AACCAGCCTA TGTAATTCAT TATTTTGTAA CCAACCTATG
    72361 TAATTCATTA TTTTGTAACC AACCTATGTA ATTCATTATT TTGTAACCAG CCTATGTAAT
    72421 TCATTATTTT GTAACCAGCC TATGTAATTC ATTATTTTGT AACCAGCCTA AATTTTACCA
    72481 TAATTAAAAT GTATTAAAAC TTTACATGCT TACTGATGAG TTTTTAAATA AAAAAAGCAA
    72541 CCAATCCTTT TTATACCACA TAATAAAAGT TATTAAAATT GCAGAATTGG GATACCTGCC
    72601 TGTTTCTATA TTATGAAACA GAGATAGAGG ACTTTGGGCC TGTAACTGGG GACCCTATCC
    72661 CAAGGAGGAC TTTGTGTTAT GCCATGACAC TTATGAAATT GGTTTCAAAA TTTTATTTTT
    72721 TGACAAAACA AAGTTACTGT AATGATAAAG TTACATATTG TACAAATCAT AAATGTTACA
    72781 TTTGGACCAT TTATTGCCTT TTTTAACTGA TATTGAATAC AATCTAGACA TGCCCCGATT
    72841 GCTTGACCAA TTGTTGTCAG GGTAGCTATT GCTAAAATAC AGTTAACAGT GTAAGATGGT
    72901 GATACCTTGC CAAGCACTAA ACCTAAAAAT AAGCATCCGA GGGCCATAAA AAATACAGCA
    72961 AACCATCGCA TTGGTCTTGC AAAGCCAGTA CACCAGCAGC CTGTGACTGT AAATATAAAT
    73021 AGAAACTTAT CCATTCCAAT TAAAAAATCA GTGTACATCA CCATTAAAAC AACAGCCAAA
    73081 ATGTATTCTA TCACTACAAT TGCCAATAGT AAGATGTCTT TGTACACTAA GGCAAATGCA
    73141 ACACTGAATG GGTGTACAAT GTATTTTTGA GACTGGCATG CAAAAATTGC TCTGCGTTTA
    73201 AACAATCCAC ATACAAAGGT GTCTGACCCT TGTAACTTTC TTAGTGAATA AATTCCAGCA
    73261 GTTAAACACA GGACAAATGG CATTAAAAAC ATTTGACTTT GAAAAAGCTT CATAAAAATC
    73321 AGAGAAGTAT ATACCACAAC TGCCACACAA TAGCCACATT CATAATATTT GTGATACATA
    73381 AATGGCAGCA TATAAACTAC CTGGCATCCA ACAATTGGCC ATATGGCCAA AATAATTGCA
    73441 TTTATTAAAA AGAAGGTAGT AAGAACAGTT GATGGTGCAC TACTTGCTGT AATAATTAAA
    73501 AAGCATGAAA CTGTGAGTAT AAAATTCACA GCAAATACCC ATACAAGATG CTTATTCAGC
    73561 CACTTTGAAT ATGGACATAA ACAAAGTATT ATTTGTACCA CATGTATTAC AACAATACAC
    73621 CATTGATAAA CTATCATATG CCAGCTAAAA AATATTGCAT ACGTTAGTAA TGAGTTGAAG
    73681 ATATAACACC ATAAAAATGG TGTTGCTGCT AAAGCTCCAA CAACACTTGA TGCAATCATA
    73741 ATGTTCCATT GTGGCTTAAT ACTTTTCATT GTCACACAGT TGGTACAAAT GATGGCCTTG
    73801 ACTTTTTTCT CTTCCTGTCA CTCTCGTCAC TTTTTTTCCT TTTATGAGAT AATTTAGATG
    73861 TAGACAAATT TCCAGAATGG AGAGACAAAC CCAGTCCTTG TAGTGGTGTA AATAGTTGAG
    73921 ATGTGTGAGA AGACCTGGCT TCGTTGAGAT CTGTATCAGT AAAGATGGTA GAGTCTTCTG
    73981 GTCTGGTTGT TGTCAGAATG GCCTCTTTAT TACAAGCAGG CTGTTCAATT TCAGGCTGAA
    74041 GCTGGGTACT AATTTCACTT TCAGGATTGT CATATGACAA GATAACAGTT TTAATTGAGT
    74101 CAACCCCAGA GATAGATTTA ATAAAACAAG ACCTTACAAT TATACAAGTC CGTGAATATA
    74161 CTGTAAATAC TGGTAGTGCA ACTCCTGGAA TTTTACAAAT ATTTATGGCT TTATTCAGTG
    74221 CCTCGCTTGA CAGACATAGT GACACATCCT CTGTGACATA ACCACTGTCT TTCTGCTGCT
    74281 TGGAAGCAGA GATACTAGAT GGTGAAACTC CATCAAATGC AATAGTCATT GATGACTCAC
    74341 TAACTGAAAA AACAGCTGCC AGCAGTGTTG CATTTAAAGT TATTCTAACC AGCTCTTTTT
    74401 TATCCTTGTT TGCCCTGAGC CATTTAAGTA GAGCAGTGGC TGTTTTGACT GATAAAAGTA
    74461 ATTCACAAAC TGGGGCTGTT TTAACACATT GATCAACAGG GAAGCAACCA TAGGGTTCAG
    74521 TAGTTCCAGT ATATCTAACA GAGGTTATAT CATCTGTGTG TGATGTTGTC AGCTTGACAA
    74581 TTTCAGGAAC ATTTGACTCA GCCCTTTTAT AAAAAGCAAT GCATGCGGAT GACAAATCAT
    74641 TACTCAATAA CTCTTTAGTG AACATAAAGG CACCATTATG CGATACATTT TTAAAACATA
    74701 GTCCATCCAT CACTTCCAAA CTACCCCCAA CATCTTGTGG AATCTTGGAT CTAATTCCAC
    74761 AGTGAGGCTC AAAATATAGT ACACATCCTG ATGTCAATCC AGTTGTAATC AACAGACGCG
    74821 GAGAGGCCCA TTCTCCAACA ACTTGTAAAA GAGCCTTTTT TAAATTAGTC TGCAAGTGAC
    74881 TGTACACCTT TTTGTGCGTT AGTAAAGAAG TGTCAAATGA TGCAGAATAG CAAAGTTCCA
    74941 TATTGTAGGT AAGAACAGTG TAGGCAGTCA ATGTAAGCAG TAAAAAAGCA CTCCTTCTCA
    75001 GTCTGTCACC AAAGCTGTCT GAAGTTAATA CTGATACCTG GTCCCTTAAA TAGCTAAAGC
    75061 TTCAAGCTCA AATGTGTATA CTACAGATCA TTTTTTATAG ATGTTGTATA ATCTGAGTTT
    75121 TCACGTTCAA AAAAGTTAAC ATTTTTAATA CAACCAATAT ATGTCAGCGG ATTTGATTTT
    75181 GGTGGCAGAG TCCCATAAAT CAAAGGACAG TTTATTGATT TTAAAATTCT ATCTGCTGTT
    75241 GCCTCCAGGA AGTCTCTTAT ATCAGAGGTT GAAACCATGG AAACTCCCTG ACTTTTTGCC
    75301 ACAACAAAAT CATACTCAAT GTCAACAGCT TCCCTAAAAA GGTCTTGAAT CCAGTCAATT
    75361 GAAGGTTTCA TACTTTCTGG TACCAAAGTT GTAAACAGAA GTGCAGCTGC CCTGGTGTGC
    75421 AAAAACTCAT CCCTGGAAAT ATAATCATTT GCCAAACATA CACCATTCAT TATTCCTCTA
    75481 ACACGTAATA GGCCAATACT ATAAAATGAA CTTATGAAAA AAATTCCCTC AATAAGTAAA
    75541 AAAATCAAAA CCTTTTCTCC AATATTTCTT GTATTTTTAA CTCTTGTTTG TAACCAATTA
    75601 ATTTTTTTAA TCAGGGCAGG GTCTGTCATA ATCTTTTCTG CATATTCATA CATAGAACTA
    75661 TTACTATTAT AAAAAAACAT GGCTAAAATG TTTGCATATA CTTTTCCATG AATATTTTCC
    75721 ATTGCCATTT GTTCAACATA ATAATTATAT AGATCATGTG ATGAAAATTG GGATATCACC
    75781 TCTTCTACAT TAAAATTTAC TAATCTTTCA GCCATTCCTA AAAATGTAAA CAAAAATCTA
    75841 TAAAACTCTT TATCTACATC ATTTAACAAT CTCAACTCAA TACTGTCCAT TGCTAAGGGA
    75901 ATTTGAGCTG GAAACCATCT GTTTTGCCAT GTTTCCTTGG TAAGCTCTAA AAAGCCAACA
    75961 TGGTCACAGG AGTACAAAAT AGTTTTTACA GAGTTCATTG TATTCTTCGT TGTATAGTGG
    76021 TCACTGGCAA GATAAACACT CCTTCAAATC TGATTCCAGG TCTGTATGGC TAAAGCTACA
    76081 GCGCCTTTTA TTTGCTACTG GATCATCAAT ATCAGTAGGT CTTTCAGCTT CTCGCTTGCA
    76141 GGCTGTCTTT TCAGGGTCAG GCAAACACTC AAATATTGAA GTAACAGATT GCTTTTGTAC
    76201 TCTACAATAA TACATAAGGG TTTTTAATCC TAAATTTCTA GCACAAAATA TTAAATCCTT
    76261 TAAATAACTT GCTTTTGTTA TATTTTCCTC TTTTAGAAAA TATGTAAAAG ATTGACTTTG
    76321 GTCAATAAAA GGTGCTCTTA ATCTTGCTCT TTTCAATTGT TCAAATGGAC ATAAATCAAA
    76381 TGCAGTTCTG AAAACAGCAT ATCTTGCTTG TAAGTCATCT GGAAACTTAG TCACATCCCC
    76441 ATTATAAAAA CGAACTATTG GTAAATGTGA CTGTTTAACA TTTTTCAAAA ATGTGATATT
    76501 TGGTCTAATT ATCTCCTCTT TATTTGATAC CTTTGATGAC ATGTTGGCAA AAAATGGATA
    76561 AAATGCATCA GAATATCCTG TAAGTTGTGA TGTCCCAGCA GTTGGCATCA GAGCTACAAA
    76621 CTGAGAATTA AAGGTACCAT ATATTTTTAC ATCTTCTGTC AGCTGTTTCC ACATTTTTTC
    76681 TGAGTAAATT CTTTGGTGTG TGATTTCCCA TTCATCTGGA TGAAGAATGC CTCTAGCCAT
    76741 CTTACTTGTT TCCCATCCTG TAAACGTAGA CCCGTGACCA ACTTTAACAA TATAATTACT
    76801 GGTTTCTACT GCATGATAAT AAATTAATTC AAAAATGTGA GCATCAAGAA GTTCACTTTC
    76861 CTTTGAAAGA TAATCTTGGT TCAATTCTGC AAAAACATCA GCAAGACCCT GAACTCCAAT
    76921 TCCCATAGAT CTCACCCCCT GACCCCTAGC TGCCCCATCG GTTGGGCTAA ACCCACCAAG
    76981 AATAGATGCA TTAATCATAA ATACTGCTGC CCTGACAGCT GAAACAAGAA TGTCATGTGA
    77041 AAATAATGGC CTGTACACAT CACATGGACT GCTGCTGGCA TATGGTTCAT ATTTTATGCA
    77101 CTTTGGCAAG CAAATATTTG CCAAGTTACA AATAGAAACA TCATTGCCTG GCTGTTGAAT
    77161 AACCTCTGAG CAAAGGTTAG AGCAGTTTAT GGCATTTCCC TGAGTATTAT GCCAGTGGTG
    77221 ACTATTGACA GACTCCTTAA AAATTAAATA TGGAACACCT GTTTTTATAA TAGAATCAAT
    77281 TATTGTAAAC ATCAACTCCT TAAGTGGAAT CTTGGAAACA TACAACTCTT TAGTAACCAT
    77341 TTCTTCATAT TTCATATTAA ACTCTTTCCC ATATAATTTT TTTAATTCTC CGTGCGTTTT
    77401 TGGATCAAAT AAATGCCAGT CACCCAAAGG ATTTGCTTCG TATTTTTGAA AAAATAAATC
    77461 TGGTAAACAT ACCCCCAAAA AAATACTATT AGTTCTTTCT GGGTTTTCTG GCTTCTTAGA
    77521 GTTTAGGAAA TCTAAAATTT GAAAATGCCA AGCTTCTAGA TACACGGCAA CACTCACTGG
    77581 TCTAATGTTT GCCTCGTTGT AATAGTCAAC ACACCCATTA ATCATTTTAA TGCAGGTCTG
    77641 AATATTTTTG CCATTTTGGG AAAACGATGT CATATCCACA CCTACTCCTG ACTTAACATG
    77701 CAACAAGGGT AAAAGTTGTT CACATAATGT TTTCCTTGTT TGCTCCTCAT CCTTAAAATC
    77761 AGGTGATATG ATGAAGCAGC TACTCAAATG GCCATCTTTT AATCCAGCAG ATCTAACAAC
    77821 CGGTGTGGCA CAACATACCA GTTGTTTAGA CAAGAATGAA AAAAAATATT CAATGTAATT
    77881 TATTGGTGAG TCCAAAATGA TATGGTATCT TGTTTCCTGT ATATGACTAA GTGTGATCTC
    77941 CAGTTCTTGA TTATGAAAGC ATTCACAAGT AAAAAACACA GCTAGTCTTA AAAACAGATG
    78001 AGGAACACTT TCAAATTTAG TAGTGCTTCT TAAAACATAT GTGTCATAAA ATCTAACAGC
    78061 AGATAAAAGT CCTTTATTAA TAAGTGCCTC ATATTCTTTA CTTTTTTTGT ATTCTTCAAT
    78121 CAGTCTGTCT AATAAATCTT CATATCCCTT TAAACAGGAT TTAATGTCTT CTCTAAGTAA
    78181 GTCACCAAAA ACATTAACAT ATTCTGCAAC AGTAACTGTA CACTTGTCAG CCATTTTTCT
    78241 ATGATATAGC CTTCCTGCCA GTTCATTTGC CTCTTTATCC CATCCAACAT TTACTTTCAT
    78301 TTCATTTATG AGCTGAGTAG TCGCGTCAGC CATTTTATAA AAGTGTTTCC CAGGAGCCAG
    78361 GCTCACAAAT AAATCCCCTT ATTTGTATTA CTGGTAAAAC GTTTCCTCTA AGATGCAAGC
    78421 TTTGTTGCTC CAAGACAGAG TGACTAGAAC AGTAACCGAC TCTGCACCAC GTAAGAAATG
    78481 TTAGAGTGTT TATATACATG TCATCCTGGA GTTCAACCAC CTTGTTTATT ATCTGATCAG
    78541 TGAACAGTCC TTTAACATAC AGTTGTGTTT CTAATCCTCC CATTGAACTC ATCACAAAGG
    78601 TCATTTGCAT GGTTGGCCGC CCATCTGCCA CAAAATATCC TATACACGCA TACAAATTCC
    78661 TTGAAACTGG TTTTCCCTCA TAGCAGTGTT TGGTCATTTC ATCTAGGTCT AAAAAAAGAT
    78721 CCCGTGGTAT CAAAACATTA ATGTTAGTCA CGGGACTTTC ACTGGAAAGT ACCTCCCCTC
    78781 TTAAAACAGT TGAAACTTTG CTTACAAAGG AACTTTTAAC ATTAGAAATG CTTGGCCCTA
    78841 TTGGTGTTAA AAATTGGTGG AACATGCTAT CCATGATTAA ATTATCTAAA TTAGGAATAC
    78901 ACTCTGAATA TACATGAGAC TCTCCATACC ATACATTTGC CACCCTATTT GATGCTGCAA
    78961 ACTGCTCACT CTCCACCCCT GCCATTTTAA CAAAAAGCAG GGGAGATATA ATCAAATCCA
    79021 TTTGAGATTG TCCATTTGCT TGTTTAAACA AAAAATATGG CATTCCAATT GGTTCATGTG
    79081 GGTTTAAGTT CTTGGAATCT ATCAAAAAGT TACCATAAAT TGGTTTTCTT GACTGAAGTA
    79141 CATGGAGCAG TGAATCTGCC ACGTTTATAC TTGGTTGTAT AAGGGCACTA TATTTAGAGA
    79201 AAGCTATTTT TACGCTTTTG GTAAACTCTG GCCCACTGGA AAAATTTAAT TTGTGTGGCA
    79261 AAGGAGGAAG TAGCCTTAAA ACATCTTTTT TTAATTTTTT AACACGGTCT TCGCCTACTG
    79321 GCTTCATAAT GAATTCAACA AGATCTCTTT CTCTTGTCTT ACAAGATCTA GATGCAGCTG
    79381 CTTCGTATTT TCCAAAAATT AAAGTTTTGT TGGATTTGGA AATAAAATTA CTTGCAATCC
    79441 AGGATCTTCA ACGAGATGTT TTACTTGACT TTTTAAATAG TCTTAGAAGA GAGCCTGGAG
    79501 AATATATGCA ATTTGCAGCA GATAATTTTA GCTTTTTTAT TTTAAGATTA ACCACCTTTA
    79561 ACTGGAAAAC AGACATTGAA GATCCAACAG CAAAAATACA AGTGTGGGTG AACCAACTAA
    79621 AAAAGTTAAT AAATGATTTA ACTAGCCTAT TAAAACCTAT GTCAAGTATA ACTATCTGTA
    79681 CAACCAAAAA TCCCCTGGAA AATGAAAATA TTTTAGCATC TGTATCTGAT TTTCTTGTAA
    79741 AAGTTAGTGG CTATATGGGA AAAACACCAC CATTCATTCC AACAGGACCA ATACAAACAT
    79801 TTAGGTGTGT GGAAGAGTTA ATACACCTAA TGTACACCAT TTTTTGGAGG TCACCAAACA
    79861 ATTTAAATCC TGTATGGCCT ACAGATTTGG CCTTAGAAAA ATTACCATCT TGGCTAACTT
    79921 TAAATTTATT TTCAAAAGAG GGTCTTAAAA TTCCCCTGCT GTTTGACATA AAAGGCTCTG
    79981 CCAGTAATAT AATTAATGAC AAACATCTGT TTATTCCAAA AAAGTCCTTT GAAACACTTT
    80041 TGACCCTACC AGTATCTAAA GAACGTGCAG CTGATATTAT AGAATTAAGT ACAGGTAGGC
    80101 GCCCCCCAAC AGAACAAAGC CCAGTACTGG CATTTTCAGA TGATGAACTA ATAAAATGTA
    80161 CACACACACA ATTCTTTTTT AATGATTTTA TTATTGAATC ACTGTTACAC AATAGGACAT
    80221 ATCAATGCTC TGTTTTTGCA ATTGAAAAAT TTATTCAAAC AGGGATTGGT GCCATTGAAC
    80281 ATATCATAGA CCACATGTAT GCACAGTGTA TAGAATCTGC CACATATTCC CAAGAAACTG
    80341 TTATTGGGCT ACAAAATTAT TTACTTAATG TTGGCCTAAC CCCAACAGCA TCAAAACTCT
    80401 ATAGAACCCT AATTTTACCA TCAAGTCCCC CAGTTATCCC ACCTTGGAAG GGATTCACAA
    80461 AATTGATTGA TATGATTAGT CACTTAGTTT TGTTTTGTGA TGCATTTCAT CGCTGTGTCG
    80521 CCCATTGTAG TCCAACCTCT GTGTCAAAAC AACAGCTCAT TCAAATACTG GATACAATTG
    80581 ATCTGGAACA GACAAGACAT CCATTTGTAA GAGATGATTT TACAGAGCCA ATAAAGCACT
    80641 CTCAGCTATG GACTTTTAAA ACTTCTCTCA AATGGTTACT TCCACATGTT GCCCCCAAAT
    80701 TATCCCAAGA GGTACTTCCA TATATCCAAT CCCCATTAAT GAAAATGATA TGGAGCTGGT
    80761 GGTTCCAATG GGCCTGGCAG GTTAAACCAG TAAATGAAAC AACCACTCAG GCAATACCCT
    80821 CACCAGAGCA ACAAAATATA TCAGAGGAGA CTGTAAAAAA GTATTGCTTG GGATTACCTG
    80881 TTGGGGAATT ACAATATGAT GCTGTCATTA TCAAAAGTGT ATTTTTTGCG GAGCAATTTT
    80941 CCATACATGT GATATTCCCC CTGTTATCTA AAATTTTGGG TGGTCTGGTG CACAAAAATA
    81001 GGGCTTTATA TCAGTTAAGA TGGCTTTTGG TTTTTGGGGG CAATGAGGCA CATGGACTCC
    81061 ATTCCATAAG GCGGGCCCTG GCACTAACAT ATTTTCAACT CACTGATATT TTTGAGGGTA
    81121 CATTAACAAC AGAATCAATT ATTAATTTAT TGGATCACAT TTCAAACATT CTGATTGAAG
    81181 TACAAAATTA TCTACCACAG GCCTCCTTTC CTACAACTTT TATAGAAAAA ATAATAACAG
    81241 CTACACATGA AAGTACAACA AGCAGCATGT ATACAGTACT TAAAAAATTT ACAGATGAAA
    81301 TTAATGCAAT TTCTCCAAGA CTAATATCAC TGGTATCATT GAGTAATACT GTATGTCACA
    81361 CAATATATGA TTACAACAGG AAAACACAAC TAATTAAGGT GCCCATAGTA GATGGGTCTG
    81421 TAAATTTAAA TTTAACTGTG GATAGCTTTA AAGAAATGCT GCACAGCATA GAAAATACCT
    81481 TACATGAGAG TCTCACTATG GTTACCCAGC TGGCATATGA TTTACAGCAG GAATATATTA
    81541 AGGTATTAGC CATCCAGGAA CAAATAAAAC ATATTTTAAC ACATAAAATA AGTATTAGTA
    81601 TTAATTCTTC ATCAACTGTG GATGAATTAA TTTCACATTT CTTAAATTGT TTTAAGACTT
    81661 ATAACCAGTT TTTTCTTAAA ATTAGTACAA GCTGTTGCTA TTCTTTAACC AGGCACTTTT
    81721 CTGTGCTTTT TGAGCCACCA CTTATAGACA TACAAACAAT AAAACAAATC CTAGATTTTA
    81781 AGGACAATAT AGATGATCCA ACTATATTTA TGACAGGCTT ACAAAAACCA GTGCAGCTTA
    81841 AACCACAAAT TACTGATCTG TATCTTAATG GCTGGACCAT GGAGGACATA CAAAATATTG
    81901 GTGACCTTTT GGGAAAATCA GTACATGATG AATCTGATAA ATCCAGAGAG TCTATTAAAC
    81961 TTTCATACTC CTCAACACTT GATTCTGAAG TAACTGATAT AGACTGGGCT GTCTATAATA
    82021 CTTCCAAAAT TGTCCCCGAC GATTTCAGAA CTGATTTTAA AATACTTTCA ATAAAAGAAT
    82081 TATTTAATTT ACACTAAATT ATGACCTCCA TTGCCTCATT AACATCTTTA CAGGTTGAAG
    82141 GAACCGCAAC AGCCAATCAA GCAAATTGTA AATTTGGACC CCATGCAGGC TCACAATGCC
    82201 TAAGCAACTG TGTTGTTTAC TTGGCTTCAA GTTTTTTTAA TAATGATACT CCAATCACAT
    82261 CCACACGTGG CCTTGATAAA GTGTTGGATG ATGGAGCTCT AGTTGATGCA GTTCTGAGGG
    82321 ATAGTGGAAT ACTTGCAACT GGACAATATG CACAGTTACA TCATATACCA AGTGTTATCA
    82381 AGCATCCAGA TTGGCATTGC CTAATCTATA AATCTGAAGA AATATTTGGA TTTGTTGGAA
    82441 TGGATGCAGA AATTAAAGAA CCTTGCATCT CATCTTTAAA GGATATTTTA TCAAAAAATT
    82501 ATGGTGGGAC TGTTCAGTAT TTTATATCAA TAAGTCAAGA AAAGTCTCAG GCAATTATAA
    82561 TAAAAGACAA ACAGATTTTT TTGTTTGATC CCCACTGTTT TTGTACTACC CAAAATACAC
    82621 CTGCCCACGT GCTAAGTTCA TACAGTCCTT CAGAAATTGT CACCCATTTA GCTCCATCGA
    82681 GAACAGAATA CACAGGCTGT TTTTTATATA TTGTGCCACA TAATTACATA GGCCCTGAAC
    82741 AATTTATTGT AAATCATTTC AGGGTTGTTA ATTTTGAGGA ACTACACGGA CCACATATAG
    82801 ATTTAGTGCA GGTTTCCAAT TTAAGCAACA CTCAAGCTGC AAAAGAGCAC CCGTTAAACA
    82861 CTGGACCAGA TGACACACCT CCCCCAGGGC AAGGAGAACA CTTGTCATCA GAACAACTAT
    82921 ATAGCTTGCT CCCATTATTC CCAACACTAC AAAGCAGTAG TTCCAGTAGT GATGAGTCAG
    82981 ACAATGACCA CGACCAACCG GGTGACAGAC CTGTAAAACA TAAACCACCA AAAGTAAGGG
    83041 GTAAAAACCC TGTTACACCA ACACAATCAT CCAGCCCAAG TGGCAATGCT CACCCCCAAA
    83101 CAACTAGTCA ACCATTGGAG ACCACTAACC ATAACAACTT TGAAACTGTC CCAGAAGAGG
    83161 AAACTCTGCA GCCCACCCAA AACCACAAAT TAGTTGCACA TGAAGCCATT TCAGTTTCAC
    83221 AGGTCACACC ATTATCAAGA GTATGTTTAC CTCCATCTCA TGGCACCACT GCCCTTCTCC
    83281 ATTTAATGAA TGATGTTAAG CGCAAACGCA GCGATGGGGA GTATCAATCC AAGGAAGCTG
    83341 AAGAAAGTGA CTTTATAGAG GAGCCTACAA AAAAGAAAAA AATAAACAGT GATGAACTGT
    83401 CTGATGATGA GATATGGATA GATGATGATT TGCACTCAGT GTCAGATACA TCTTCCATAA
    83461 TTTTAGATCT TGACACTCCC CCATCATTAT TCCCAGAAAC AGGAGAATTA AAACAGGACA
    83521 ATGATGGATT CTATACTGAA ACTGTAATGG GAGACCATGT AAAAATAGTG TCACTGTTTA
    83581 TGGAGGGTTT AAAACAAATG GAACAACAAC TTATTAAATT GTCAAAATTT GATCATTTTA
    83641 TTGGCATGCC ACAGATTATA GACAAGACTA TTAGTTTACC ATATAGGGAA AGTGTTGCTT
    83701 TAAATGAAAT GGATAAAATT CTTACATTTT TAATTATTGA TAGGGGGTTA GTAACAAAAG
    83761 ATGTACCCTC AAAGTTTAGC AGCTTGCTTC AATTTTTTGC TTTATGGTCC AAAAAATTAG
    83821 CTACTCCAAT TGATGATCTT GAAGCTTTTA CCCAAACCAA TCTGAATATA TATAATATTA
    83881 TGCACCTGTT AGAAAGTGAA AGCTTAAAAA ATGCCCAGTT TATAGATCAC TTATTAAGTA
    83941 AGCTTAAACA CTGTCTAGCT CAGTTACATG TAAATGAGAA TGCAAATCAA AAGGCTCTAG
    84001 TGCATAGAAT GACTAAAGAA TTTCAAGAAA TTGAGCTAAG TGAATATGAA AGATCACCGC
    84061 ATGAAATGGT TAGTGAAATT GTAAAATCAT TTCCACCAAG CCATAATTAT TTGATCTGTA
    84121 CAGCAGATGA CAAAGAATTT CTTGAATCAT TAACAAGTGA TTTGATAAAT GCGCTTCAGA
    84181 ATAGAAACAA CACCCTTAAA ATGGAGGCGG ATTTTTTTAG CTCCCTAGTA ACCTCCCTTA
    84241 AAAATTTCCA GGCACCCCCA GCTACTCCAA TTCAATTTGA AACACAGGTG CACCACCGGG
    84301 TTAGTTTGCT TGAAACCACA ATTGACAATT TAACTACCTT ACTTTTAAAC CAATCACTAG
    84361 ACACACTAAG GGATATAACA TCAACAGATG ACACCATTCT TTGCTCTCAG GATTTAAATA
    84421 CAATTTTTAA ACATATAAAA TCCACAATTG AAAATATAAA TTTCATCACA AATAGTCTAA
    84481 ATATCACTAC AGATAGGATA AAAAAAAGTA GGAATGATTT GTTATATATT GGTGGAGAGT
    84541 TAGCAATTGC CTTTAAACAT CCATGGAATT TAGATATTAT TCAACCAGAT GTGGATTCTG
    84601 CCACCTTCAA TGAACTAAAA GCACTTACTT GCAAGTTACA GCAGCGCCAA AAAAATAAAG
    84661 TACAACTTTC TCAAATTTTT GATGAGGTTG AAACAATTTT ACAAACCATA AAAATGGATC
    84721 CTGGCACAGC TCAAAGCTCC CTAATGGCGA CTATCCCGTT ATTGGAAAAT TATATGTTGA
    84781 ATGCTGGATC ACTTGTAACA CACCAGGATG AAACTAGGTT TGCCAGACTT ACGTCTGAAC
    84841 TCAAATCTAT AACCTCATCT AAGGCATTTT TGTTGGAATT AATAGATAAA TTGCGCCTGG
    84901 CTACAATTAA AGACGAGCTC CCTCAAATCC AAGAAAATTT AAAGGCATCT CCACAATTAA
    84961 AGGACAATAT ATCTGTGACA AAATCTCTAA ACTCTTCGGC ATCTACATTA ATATATGAAT
    85021 TAAATGAGGC TCTTAAAACA AGAAATCATG TGATTGCATC ACAAGACACT ATCAGCCTGT
    85081 TAAAAACCTT TTTGGAGCTC TCTAATATAG AAGGTGCCTC TAAATTGACA TCAACATACC
    85141 AATCTCTTTT AGAATTTCAA AAAACTTCAC TAAATGATGA AGCATCATGG ACTGCAGCTA
    85201 TATCCAAACT AGAGCTATTA AGAACCACTA CAGAAAAGGC ACCCTTTCAC AAAGATTATA
    85261 AAAGTTATAT AAACGATCTT ATAAAACGCG AATTAAATAA TATTTATAAA ATTATGGACA
    85321 GTGAATTAAC TTCTGATTGG AAAACAAAAG TAAGTGGATT TGTTCCCAAG GATGTTGCAG
    85381 ATGTGGATGC CTTCATAAAT TCTGCCCCAA CTCCTAAATT AAAGCAATAT ACAAAAAGAA
    85441 AACTTAAGGA TGTAATCAAA GCTTTAAAGG ATGATACTAA TAAAATGGAT ACCAGCACTA
    85501 ACAGTAGTAA GGATTTACCC TCTGTTCCAC AGGCTATGGA AATTTCTACA AGTCCACAAC
    85561 CTTCTGTAAA GCAGGCTGAG GATATTTGGA AAAAAATTCA AACAGCATTT AGGGACTTTC
    85621 ATTTTCAGCT TATAAGCCAA GATGATTGGT TAATATTAGC CACCGAATAT TCCCGCCCTG
    85681 GTTCATCTCT TCCAGCAACC ATAACACCAA CCCTAACCAC ACTACTGTCC AATGTTAAGG
    85741 AGAAGCTCAA TGAAATACTA TCAAGTAAAA TAATAGCTCT AATTACTTCT AGTCAATTTA
    85801 CCCCTCCTGC ATTTGACTGG ATTACTCCAT TTGAAGCCAA TATATTATTT TATTTAAAAA
    85861 CCATTAATCT GCCAAGTTTG AGTACAGATG CCATTGCAAT AGAAGTTACA ATTGGTGCTC
    85921 TAAAGCAGGC TCTTTCTTCA ATAGATGTCA GAAGTGCTAC AATAGGCACA GCCTTGGAAC
    85981 AGTCAACGGA TGTGTTTCTT GATGCTCAAA GAGATATAAA AACCTTGCAT GATGACTTCA
    86041 TAATGGGGCT TAAAGTCGAA GTAGATACAT ACTTAGAAAA CTTAAGAGTT TTAGGTTCAA
    86101 CTACCAAGGA TAACAAAAGA CCTTCACTAA AAGTAATGAA GTCATTGATT AATGCATTAC
    86161 CAATTAACCC ATCTTTACCA AAATTTCTCC AAGACTTGTT ATTTACTGAA GAAAAAACCT
    86221 TATTAATGGA CCAGGCTAGT CAGATTAAAG CTCTTGAAGA TACATTAAAA AACCAAGAAT
    86281 CTGTCCTTTT AGCTTCTGAA AAGGATATTG ATGACCAAAT GCTAATAGCT GTAAAAAATT
    86341 TACACAATGT TGCACCACCC CCAATATACA CACTACCAAT AAATACATCT GCAATTGAGT
    86401 TCCTACACAA AACAATTCAT GATAAAAACA TACTAGAACT AGAACCATAT TCAATAACTT
    86461 TAGAATGTTT ACTATGGATG GAAAGCACAT GTAAATCACT TCTTACACTA AGCCATAAAA
    86521 GGCAGCATAA GACACTGTCA CAGTTGCATG AGGGCATTTT ACATAATAAA GAAATAATAC
    86581 AAGAATATGT TAATTTAGAG ACCGCTGCAA ATAAACTGGA AGACATAAAA AGTATGGAAA
    86641 CTGCAATAAA GGAACTTAAG CCAGAAAGGG TCAAAGGTAA GCAACATACC ATTAAAATTT
    86701 GGCAAGAGAA GATCAAAGAA CTTGAAACCA TGTTAAAACA AGCAACAGAT GCTGGTATTA
    86761 TTTTAGCAGA GTTTGACCAA ATAGCTGGCC AAGCCAAGCA AACATTAAGT ATTGAATACT
    86821 TACATGAATA TCAAAAGAAA ACTTTTCACA TTGTTGAACA GGGAGCCAGC AATCCTAAAT
    86881 TAATAGATAT TCAGCCAAAA CTTAAAGAAT TATCAAACTA TATTGAATAT AAGGCCTCAT
    86941 ACCTAAAACA TTATGAACAA CTACAACCAG AAATATTCCA AAAATACCCC CTCTTTGATC
    87001 AAATTTCATT TCCATTCCCA TCTGATTCAA TATACAGCAA CAAGTCAAGG CTTCAGAAAA
    87061 TATTTACAAT TTTTCCAAAA ACATGGGGTT CACAAACATG GCTTGAAGTT ATTCCATCAA
    87121 TTGATTCTGT CCAGCCCAGC GTTATTCCCG TCAAAAAAGG CCCACCTGCT CACAGACTTC
    87181 CAACATTCAG CAATTTTTTA ATTGCATTTG CATATTCTCC AAATTGTCCA CCACTACAGT
    87241 CTTCATGTGT GCTTCGTGCC CCTGCAATAC ATAAGTTAGG CAGTGATTTG CACGCTATTT
    87301 TTAAAAGTCA GTGGACTGAA ATGATAAAGC ATGCATCTCA TATTCTTAAA GCTGTTTTAA
    87361 CAGCAGACTC TTTTACTGGG CTCCAAAATA GCTTTATATC CATGGTGTTA TATACCCATG
    87421 CTCTTACTTT GGCCTTACAA ACACTTTCTC TTGGACCTGT GACACCCCCA CATCCTGGAG
    87481 ATAAACTGAT ATTGAACCAT GAGCAACAGA TATATCTAAT AATAACAATA TTCCCCAGGT
    87541 CTGTATTAAC TGCACTTTCT ACACATTCTT TAAGCAGTTC TGTCCAATTT CAGCTCAGTT
    87601 TTCTTGCAGT CTTAAGGATT CACCTACAGT ACTTATGGCT GGAAAATTAT CTGTTAAATG
    87661 ATAGGCCCAA TGAGGTCATT GATCTCATAC CAGAAGCTGT ATTGTTTTGC CCACTTAACT
    87721 GGAAACAATT TTCTGCTCCT ACTCTATGGT GGGAAGATTC ATTATTTTTA CAGATAAGTG
    87781 AAAATAGCCC ATTAATAGCT AGAATATCAT TCCTAACCTG GGCTATACAC ACACTAGATT
    87841 CTTTAGTTGT TGAACAATTG TGGCAAACAT TCAAACCCAA AGGAATGGAC AACAATACAT
    87901 ATTATGATTT TTTATCAACT TTAGCTTTAC AAGGAAGAAC TCAATCATCG GAACCAAATC
    87961 CATCACATTC ACATCATAAT CCTTCATACA TATATGGCAC ACAGACGGGC GTGGAATATA
    88021 TCCCATCAAA TAACAACCAT TTACAACCGT CCGACCACAC ACCAAAAATA ACAATATTTG
    88081 AAGCAATACT TGGCTGTTTA ATCAGAAAAA CCTCGTGTGA AATTTTCTAT ACATCATCAT
    88141 TATGTAAAAC TGAGGATGGC ATTGAAGTAT CAATTCTAAC ACCCATTTTT AAATGCAGTG
    88201 ATTCTTCAAT AATCTATAAA ACACTAGCCA CTGCACCCAG GAAACCAATC CCAGACTTTA
    88261 GTAAAATTTA CAGTTTTTGT CCTTTGGATG AACTACAAAT TTTTTACAGG CAATGTATGT
    88321 GGTTACAATC ACACCTTTCA GCATACCCTT CCAAGACTAT TCAATATGAT CACTTAATTT
    88381 TAATTTCTAC TAATGAAAAT TTTTTGGAAA AGTCCTATAT TAACACCTCT TTGTCAACAG
    88441 TAAATTTTCC CATTTTAATG TCAACTCCAA AATACGAATG GCCAACTGAA ATTACTTCAC
    88501 CTGCTAATTT GTGGCCAGTT AAACCACATG CCGGTCTGGC TGCTGACAGT ATAGCAAAAA
    88561 TAAATAAAGA CTTTTCACAT ATATCAGCAA AATCAACTTT GATTACTCCA ACATGGTCCA
    88621 ATCGCCAACC AACTGCAACA TCACTTTTAC AAGATCATGA CAGTGAAGGA CAAAATGCTG
    88681 TACAGGTCCA GCGCCAGTCA GATAAAGATA CCGAGGCTGT TGCTTCCAGT CAAAATGATG
    88741 TAGCCATAGA CACATCTGAC CCCATATCAA CAGCCACAAA TGCGTTAATT CAACCCCCTC
    88801 AACCAAGGCC ACAGGCCATT TCTAAACACC AAATCACAAC CTTGCAAGAG GTACAGCATC
    88861 ATATTTCAGA TTATGGTGCT GCACATGAAA GTGTTGAAAT CAGTCCACAA ACTGCAAACC
    88921 ATTCACACAC CCCACTTGTT ATTAAACCAT TTATAACAGA AGAGCCTCTA CCAGTCAGTC
    88981 GTCCATCCCA TGATGAACTT CTTCCAACCA AGCCACATAT AACTGTAAAA GTAGGTAATG
    89041 TTCCATCTGT AAAAACAGAC AATAAACTAA AAGAACACTT CACAGAGCCT AAACTACATG
    89101 CCATAGAAAA ATATGAGGAA AAAAAAATTC CAATAAATGT GAGAATTTCA TCATCAATAT
    89161 TACCCACTGT AAAAACTAGC CAAGTATATG AAGCCCCACA AGTTTTACCA AAAGTCCCAA
    89221 TCTTTCCCAA GACCATTATA TCTAACAACT CCACTGACAT TATAACACCA AAGAGCAAGA
    89281 TTGAACTGTC CATCAAAAGT GACCAATCAA CTTTACCCAC ACAACCGCTT CCTAATCTAA
    89341 AAATAAACGT AAACCTAAAG GATGAGTATA TCAACCATAA AGAAATAACT ACTACAACTC
    89401 CACCCCAACA AATACCACCC ATACCTTCAA CTGAGTCTAT TCCAATTCAT TATCATGGAC
    89461 CAATCACAAT ATCACGAACC CATCATAATA TTGAAAATAT ACCATCAATT ATTGCCAATG
    89521 TCCCCACCGC TAAAGATTTT CTTAGTCACT CGCCCGCTAC AGAAATACAG CCAGTTCCAA
    89581 AGGCTCTGTA TAGTGATGCA GTTCCTGCAA GCATTACCCA GATCATAACA GATGTTGATG
    89641 CTGCAAAAAA AAGTCTGCTT CAACTCATTT CAGCAATAAA AATAAAATTA ACAGCAATTT
    89701 CAAAATCACT AACTTTACAA GTTGAAAGAA TCAAAGCATT ATATCTTACT TAAAAACCAC
    89761 ACAATAATAA ATAATAAAAA ATATTTTTAT TAAACACAAT AAATCTATTG ATTCTTTGAT
    89821 TTCCTTGGTG TTGCCCTTGA TTTGTTGTCT TGATCACCCC CCGCCGTCCC TGTAGATTGA
    89881 TTAAATAAGT CTGCCAAAAC TCCTGCAGCT TGAGGGGTAG AAATATTACT AGATGCAGGA
    89941 GTAGATGTAG GGTTGGTAGG TGGTGGTGCA CTCCCTCCTA AAGAGCCTCC AGTAAGTTGT
    90001 CTTAGATGCT GCCTCCTAGG CACTCCAACC AGACCTTGTC TATATCTGTC ATAATTTCTT
    90061 TGTGCAATCA AAAAACACAT GTATTTTTTT TTAATTAGCT CTTGCTCATC TTGGGGTATA
    90121 TTACCATCAA GCTTTAAATT ATTGACAGCA GTGACAATGG CAGCATCAAC ATAATCCATC
    90181 TCTAACCTAC TTAAAACTTT TGGAAGCTTG ACTTTATCTC TATGCTCAGC CATGCTTCTC
    90241 TATGTGCACT TAACACAGGA GAAATTTTTT ATGTTTAATG TAAAGTCAAT AAGCCGCTTA
    90301 ACCTGTGTTC TAACCACAAT AATTAATGCA CAGGATTGGG TTGCACAGCA GGGTATGGCA
    90361 ATATCTATCT CCTCTTCTGG ATCGTGTACA GCATAAACAG CGTTGTTAGC TAAGACTGCT
    90421 CTAATATACC AACTTCCAGA GCTAGTTTTA AAGGCCAGTG GAATCACTCT AATATCATAG
    90481 CTACCACAAT ATGAGCAATA TATCCTTCCT GATATTGAAC AAATTATGTA TTGTTTTTCC
    90541 TTCTGGTCTT TACAATAAAA AATATTTGTA GGTGGAAAAT ATGGGGTTTT AAACTTTCCC
    90601 CTACCAAAAT TAAGACAATG GCCACATGAG TCACATACCA CAGCCTTTTG AATATTTGTT
    90661 TTTTTGTCCA GCCTACTCCT TAATTCTATG TTCCTTACAG GAAGTAAAAA TGTTGAACAT
    90721 AAAATATTTC TTGCCAACAC ATTTTGTTGT AAGTCTAATA GATGGGCCTT AATAGGAGTT
    90781 TCACCCAAGG GAAAAATACA AAATCTACTA TTTTTAAAGC TGTGAAACAG TAATGTGTAT
    90841 GTAAGGCTAA TAAATGGATT GCCACATGGT ATATTTTTGG CTTTTTCCCT TAAAGCTACT
    90901 AATAATGGAA AGTAACCCCC AGACACATCT CCAATAGTTT TTGAAGCTGT ACTTTTAAAA
    90961 GATGTTTCAA CTGGTGGATA AATGACATGT CTCTTTTGTC TTAAACAACT GCTTACCATT
    91021 GGCCTTTGAA TTGATATTCT AAAAAATGGT AAGTTAATTT TAATCCCAAA ATGGCAACAA
    91081 CATAAGGACA GTGCCTTAAT GAATGGTCTA GATAAATATT TTGACCATAG GTTACTAGGA
    91141 ATATTGTTAA CCCTGTCTTT AAATAATAAG TATGTATCAT CAATTTCACT TAAAATTGTA
    91201 AAGCAACATT TATATAATTG CTTGACTATT TGTATAAGCT TTTGTCTTTT TTCTTTTCTT
    91261 GATATTGTAC TTGATAATCC AAGTGACATT GACAGAAAAT CCTGTAAAGG AACACAAGCC
    91321 CATGTCTGAT CCACTAAGCA AAAAGACCCA AAAAGTAATA CATGCCTTAC ATTTGGAAAA
    91381 AGCAACATCC AATTGCCATT ATCACCAGAG TCTATCTTAG AAAGGTCACC AGCAGTAAAG
    91441 TTATAGCCAG ACATATCACC ACTAGCCATG TAATTCTACT ATTCCAGCTC TTATATGCAT
    91501 TTGAAGACAA TTCAGTATGC ATAACAGGTT TGTCTAGTTT TAAAGTTAAA ATATTAGTGT
    91561 CATTTGACTC TCTAATTGGT CTTCTATGTA TATTGGCCAG ACTTGCATGT AAACCACAAT
    91621 TTTCTTCCAT TTCTGAGATA ATGCAATCCA AAATAGATGA TACCTTTTTA ACACTTTTAG
    91681 GTTTAACCAC CAAAAACTGT AATGCTTGCC TACTATCAGT TAAGTATGTT CTGCAGACTA
    91741 CCATAGAATT AAAAATTGCC AAATCTTTAT TAAAAACGTG TCTGGTTTTA AATTTTGTGA
    91801 AGTCATCCTC TTTCATTATA ACAGACATGT TTTTACCTAT GTTTACATCA CAATCCATGG
    91861 TCAACACCTG CCCTTGACCA CACCTAAGTT CACGTGGCTC ATTAATAAAA CATTTTAAGG
    91921 TTGTAGCCAA CCCATTGTTG GTAATTATAA AGCAAGGTGA AACAGGTAGC TTACTTTCAG
    91981 ACAGTTTATG TTGCCAAAAT TTATATACAA ATTCTATGTT ATATAACTGC CCATGATCAA
    92041 GCTTCACTGT ACAAATGGCC TGGGTACAAC CTTTAGAAAA TACTTGCGCT CCAACAGGGC
    92101 AGCGTTCAGT ATAGATTACA ACACCAGGTT GACATAAATA TGCAGTGACT AAATTACACA
    92161 GCTCATCTAC AATTTTTTTA GCGCTGCTCA TCTTTAACAG AGTTTGATGT TAATACCGAA
    92221 ACCATAGACT CTGTCTCTAA GATTTGAGTA ATAACCTTCT TGACTGTAGC AGTTCGTCTG
    92281 GTCAGCTCTT CAGAGTGAAC ACAGCTGTCT ATGCGAGCTC TGTCTCGTAA AAAGCTTTTT
    92341 AAATACTGAC AGTGATTCAG CAAATTAAGC TTAGCATATG TGGTGGGAGC AATCAATTGA
    92401 ATGTCAGCTG GCAGCATAGG CCTAAACTCA AGTGCCTGTG ATACCATTAT TTAAAAATCA
    92461 GTCCTTTTGT CAAGCTTATT AATCTTTTAA TGATTTAAAC CAACCACCGC TGGAAAGCCT
    92521 TAATATTGAC ATCCAAGGCG TTTAGACACC AGTTAATATT AACCTCCACC GTCTCTCTTT
    92581 AAATAAACAG GATATTGCAC CACCATTTGC ACTTTTCTTC ACCATGTTTA TACCTTGGCG
    92641 TCCTGAAACT CTTCATAAGC ATCTAGACAA AATTGAAAAT TTACTTGGTT TTTGTTTTTT
    92701 ACCTTCAACA CCAGAAGACA GCTTCGATGA TCCATCACTT ACCCATGTTC AAACTGCTTT
    92761 ACAGCCATCC TCTCCATGTA AAGTGTGCAA GTTGCTTTTT GATCTGTATA CAAGCCATGA
    92821 TCTTTCATTA GAGTTTTTAG AAGATTATGC ATACCTGTGT TTTATATGTT TACATGCTCC
    92881 CCATACTTGG TCTTCTTCTG TGATCACTAC TGCAGATTTA CATGAGCTGA TTGGTATACA
    92941 TTTTCCTCAC AAACTTCAGG CCTCCAATTA CCCATTTGGA CCTGAAAAAA TAATGGGAAT
    93001 AGATATACAA CTTCATTTTT TTATTAACAG GTGCTTTCTG CCTGTAGAGG AAATACATAC
    93061 AATTAAAGTA GCAAACATAT CTCTTCTTAG GTCCCAGTTT TTATTAGCAA GATTAACAGG
    93121 CACACTTTCA GGTGAATCAT GTTTTAAATC TATCTGGGCT TCAATAGTGC CCAAAAACTT
    93181 GTCCCAGGTA GATGAATGTG AATGTAGCAC ACAGGGGACA AAAGAATCAC CTCTGCTTCA
    93241 ATATTACTCA TCAATGGACC CAAATATTAA TCCTTCTGGA TTTTTGCATT ACTTTTTGAA
    93301 CTTTTGGTGG GAAAGTGAGT TGTTTACTCC CCCCAAAAGA TGCATCTTAT CAGATCATGT
    93361 AACTAAACCA CTGGAGTATC CATCTAATAA AAATAGCATT GAAGGACCAT GTTTAATGTC
    93421 TACCATATTG GGATTGAAAC AGAAAAACGA AACATGCACA ATGTGTGTTC TTTGTGAACT
    93481 TATAGCCCTG CACCCTGAAG CCAAATTTAC TCTTGTTACC TTTAAGGCAG AAATACAAAG
    93541 CTTCATACAA AATAATGTGA AGCTGTTGGA TAGAATACAA TATTTATTAA GTAACTCAGA
    93601 CTCTTTTCAA TATATTAAAG ACCCCCTATT AAAACAAGTA ATTAAAAGCT GCACCAGTCA
    93661 AGAAATACAT AAGCACCTGT TTTGTGATCC ATTGTGTGCG CTGAACAGTG AGCTGACCTG
    93721 TCCGGAAATT TTATTTTGCC ACCCTGTACG TGAAGAGCTC AATAAAATTA AAGCCAGACT
    93781 GGCAACAGGA GATAACAGTT TATCACATGT TTTGCAGAAG GACTGTATAT TTTTAGAAAC
    93841 TTTGACCACT CTTTTTAAAA CCATACAAAC CTGCAAAATT GGCAAAACTA ATAGCCTTGA
    93901 AATTATTAAA AAATTAGATT ACTTGTTTAA GACTCATAAT CTTGAAATCA TTAGCCCTCT
    93961 CTACGGAGTA GATTTATATT ATTAATAATG GTTAGCATGT CATCTCATGC ATACAATGTT
    94021 TATGGATTAA AGAGAGCCAC TAGATCAATT TCTGGCAGAT CTATAAAGTC AAACCTTTCT
    94081 AAGAAACATA GATTTAATCC TATAATTAAG AGGGCTGCAA AATCGACATT GTCTTCAAAA
    94141 GCAAAAAAAA GAAATCTTAC AGATTCGGAC TTTTTTAAGG CCCTATTTAC AAAAAGAGAA
    94201 CTAGGCCTTG ATTTTTTAAG AGAAATGAAT TGCCCAATAG ATATTTCACG CCCTCTACTT
    94261 TTGCCAATCA AACTAAATGA TTTGGCACCC GGTCGATGTC TGAGCTTATC ACCATTTGGA
    94321 CACGCGTCCA ATTTATGTTT TCATTGTGAA ATATGCGGCC AAGGGGACCA AATACCATCT
    94381 TCGGGGCACA ACTCAGTTTT GGACATATCC GTGCAGCCCC AAAATGAACT GAACTCTGTT
    94441 GCACTAACAT TTTTTCATCA AGCTGATAAG ATTGTTCCAA ATAAAGTTTT TTATGGCTCT
    94501 CTTCTTAGCC ATGCTCCAGA ATTTGTCACC AAAAGCTTTA ACCAACCAGG GCTACTGTAT
    94561 TGCTTCACTA TCATAAAACA GCTATGCAAT GGGCCAGAGC CAATACCTGT TTTCCAATTG
    94621 ACATCGGATG GCCTATTGTT AATGCATCTT ATTTTTAAGG TTAGAGATTT GCATGTAAAT
    94681 GAGCAGTGCC TTAGGCTCCT TACAGACAAT TTATCCAGCT ATGAAATTAC CATTGATTGT
    94741 ATCAATAAAC AGTATCTTAT AAGGCTGCTG CCATTGTATG TTGAAGATAA AACAGTGACT
    94801 GTTGCCGAGC AGCAGATTAC AGAGTCTGTC TTGGGACTTG ATATATCTGA TGAATTGAAG
    94861 GAGGAAATAA TTAAAGCTGT AAGATTGATT TCAAAAATTT AACTTTAATA AAATTATGTA
    94921 CCACAATAAC ATGCTTTGTG TAACTGGTTT GTTTGTATGA CCATGGATAT GTTTATTTCA
    94981 GACATCCGGC ATTGGAAATT GTATCAATAA AACAAATTTC CATTGCCGGA TATCTAAAAC
    95041 AAGCCTATCA ATACAAACTG CCCGTTGAAT TGCAATGCCC CCAACGCCAG TTAATGCCAT
    95101 AGACAGAAGA TTAACTAGTA AATCTCTTCC ATCTAATGGC ATCAACCAGC GTCCTGGAGC
    95161 GCTCGGGCCG GCCGCGGTCC TCACGCTGGG GGCGGCGGGG TAGGGGCGCG CGGGCCGCCG
    95221 GGGCTCCTGG AGCGCTCGGG CCGGCCGCGG TCCTCACGCT GGGGGCGGCG GGGTAGGGGC
    95281 GCGCGGGCCG CCGGGGCTCC TGGAGCGCTC GGGCCGGCCG CGGTCCTCAC GCTGGGGGCG
    95341 GCAGGGTAGG GGCGCGCGGG CCGCCGGGGC TCCTGGAGCG TCCCAGGAGT AACGTAATGG
    95401 TCACGGTAAC ATCACGCACA GGCCGCGGGC AGCAATGAGG ATCCGGTCAC CGGCAGGTCC
    95461 TTATATATGC TCAAAAGAGG CACCTGAAAC AAAAAACTGT ATAGGTATCA AACCCCCAGA
    95521 CTGAGACATG CGTCAATCAC ATGCAAAACT AGGTCAGTTC GCTGCTTTCA AATCCCTCGG
    95581 AACAAAATGT GTGGTCTGCG TCCACCTAAA CACATCCGTG ACTGACAGCT GGCAGTGACT
    95641 CACAAGGGCG TTACTCAGGA AGGAAATCGC CGCAGCACAG ACGCGCCAGA AAAAATTTAC
    95701 TGGATCCTAA CCCACTAAAA AAAGGAACGA GCAGCTTCAG CTAAAAAATT TTTTACATGG
    95761 GGGTTACCAA CCACATCAGC AACTAAACGT TTAACCCGTT GCCTCCCTTC ATAGTACCAT
    95821 TCACCACACC CACATTAACT ACTCACCTGT AACAAGATTA GGGGAGGGGG CGTAATATAA
    95881 TATTTATTAA TTCTTATAGG TAATTTCCAA CCTTGACTAC TTACCTGTAA CAAGATTAGG
    95941 GGAGGGGGCG TAATATAATA TTTATTAATT CTTATAGGTA ATTTCCAACC TTGACTACTT
    96001 ACCTGTAACA GAAATAGGGG AGGGGGCGTA ATATAATATT TATTAATTCT TATAGGTAAT
    96061 TTCCAACCTT GACTACTTAC CTGTAACAGG AATAGGGGAG GGGGCGTAAT ATAATATTTA
    96121 TTAATTCTTA TAGGTAATTT CCAACCTTGA CTACTTACCT GTAACAGGAA TAGGGGAGGG
    96181 GGCGTAATAT AATATTTATT AATTCTTATA GGTAATTTCC AACCTTGACT ACTTACCTGT
    96241 ACTGTGATTA ATACTTTTTA TACACAAAAA AGTCTATAAC TATATATATA TAAGGAGCAA
    96301 AACCAAAACA AAACCCAGTG CTGTGATTGG TCCGTTGGCT TTTCATCGTT GTCGTGGCAA
    96361 CAGCCAATGA GCGGCCGTGC AGCGTGATTG ACAGCTTCGC CAGCCAATCA GATGCACGGT
    96421 CTGCTGATTG ACAGGTGCAT CGACCAATCG CTGGGCGCCG TTGCCTTGAT TGACGGGATG
    96481 CTGCACCAAT GGCGAGCGAC CTCAGGGGTT GTGGCATGGT AAGCGAGCTG AGTCTGGGTG
    96541 GCCAGCTCGC TCGCCCATGC CAAATCCCCG GGCGGCCGCG GTTTTGCTGC CCTTGTCCAG
    96601 TCATGATTCA GCAAAATGTG ATAACGTGGA GTTAGCTGCT CAGTGAAAGT GATGAGGCGC
    96661 TCAAGCCCGG GGTTTTTGAG ACAGGGATTG AGGGCGTCCC GTCACTTTCA CTGGGCGTGT
    96721 GGGTTCATGG AGCAGAATTG GGGCAGATGG GACATCCGTG CACCATCCAT GAAATTGGGA
    96781 TCTGGAGGGA TTAATGATTG TGGGAAAGGT TGCGGGATTG TGGGAAAGGT TGCGGGGTTG
    96841 TGGATATCTG GAATGTTGCG TGAATCCGGG ATAGTGCGGG ATTTCTGGAT GAGTCAAACC
    96901 GCGAGCATTT CATGCAGCTG AATTCTTGCA TGGACCTGTC GCTGCGTGCG GTCTAGAGCG
    96961 GGGAGACGGG AGAGAGGAAC AGATTAACAC CCGCCACTCC AAAGCACAAG CAAACACATC
    97021 ACCAGACACA CACTACCGCG GTGAGCAACA GGTCAACTAA CAGTTTCCCC TGCAGCAATC
    97081 ACTCAAAGCG CGCACACATC ATTTCACGCG CGTTAGCGCA CAGAAGGCAT CCCACCACTC
    97141 TCTCAATCAA CCCAATTTCA TCCTGTTACA CTAAAAGAAT GACAACATGG GGGATACAAT
    97201 TTCAACACCT TTTATTTTAT GTACTTATTG GCCACTAGAT GGCAGTAAAG GACTACTTTA
    97261 AAACCTGCAG TAACTTTTGT AAAAAATCTT CCATAATACA CCGTGGCACA ACAATCTGTT
    97321 GACACACTAG ACCAAACAGT TTGTTGGTTT TTTCTTCATT AAATATTTTT TTAAATGCGA
    97381 TAATTAAGGC ACCTGAAGAT AAAACTGATG GTAAAAAGTC ATTAAAGGAC AGTCTCCTTG
    97441 TGAGCTGATT TAAAGTTTTG CAAGTCTCAG TAAAAAGTTC CGGCCTGTAA CTTTCCAGAC
    97501 CACATAGTTG TATAAGAGGA AGTATAAAAT TTTCTGGAAC AACCCTCCAT ATGCGCCATT
    97561 GTAGAGTGTG TAAGACCATA GATTCAGTAT GGTTTAATTC AGTTTCAGTA AAACAATCAG
    97621 CAGCCCAGTA TGCAATTGCA CCTGGAGACA AAACTATATC ATCATAAAAT TTGCTGGATA
    97681 TAAGGAGACA CGCTGATGCA ACTTTTTGAA ACTGAGCTAA TGGTACGTTA ACTTTACTCA
    97741 AGTACCTTAG TAAAGTTGTT TGTGCAAGTG GCACAACCAT TGGTCCTAAT GGATAATTGT
    97801 AGGCAAATGT TTGTAGCCAG TCACAGACAA TGGCATAATG TGAGGATTTT ATCTCACTTT
    97861 GTCTGGATTT TATTTCATCA ATTTTTAAAG ATTTTTGTTC CAGTAGTAAA TACTTTAGTT
    97921 CTTTTTTGGG ATTTACTTCA TATTTGAAGC TCCAGTTATC CATTGTAAGT AAATTAAATT
    97981 GGTCTTACCT TAGTTCTTTG CTGTGCTGCT CTGATCTGGT AAGTCCGCTT CAGATGAGTA
    98041 ATGTGCCTGC AAAACTTGGT GGATAACCTC CCTATAATAA GACACGCCCC GGGTATGATG
    98101 AACAAAGGAA GTTGTGTTGC AAAATGCATA CCACAGTTAT GACAACTAGG TTTGAATGTT
    98161 TATTTGATTT AGTACCAATG GCATTTTAAA CCAACCAATA ATGTAATTGC AGCACAGATA
    98221 CCCAAAACCT GTACAACATA CCAATAGTTT TTTGAAGGAG TTTCACTATC TGTCATTCTG
    98281 GGTACAGCTG TCCAGCCACC ATGATTAGAA ACCCACGGGT GTATGGTTTC TGTCATGACA
    98341 GACTCAAAAC AAGTAACACA TGCAATTTGA GCTTCTTGCA GCTCATTATC TTTTAAGTTG
    98401 GCATATACAG CTCCAAATAC ATAAAACATT ACAAATATTT TTCCCCAGTT AATATCTACA
    98461 ACTAAGCTAT TATTTACTTC TGTCAGTAAA TGGTCCACAT CAAATGGATT TTTTACAACA
    98521 AGTGAAGTGA GCAAGACCTT AAGTTCATGT GGAATACATT TTTCTGCCTC CATGGCCCCA
    98581 TGAAGCAATG CAGTAATTAC TTCTTTGTTA GAGGTAGATG ATTTTGCGAC TGTTTCATTA
    98641 TAAATTCTTC CATTACTGTT GCAGAATTCA AGTAAGTATT CATGGAGCAG CATTCTTAAG
    98701 CTGTTGTTCA TTATGTTTCA ATTATGAGAT TGGTAATCCA GAACCACTGA ATTTAGCTTT
    98761 AACAGCGTGC CACCCGGTAC CAGGCCATTT ATAAAATTGT TGATATAAGC ACCTTTTAAG
    98821 CCGCTTTCTT GCTTTTCTTG CTTGCATATA AATATTCACA CAATATACTA TTGGTTTGCC
    98881 AGTGGACGTT GGCAAGCATT CAACCCTAGA TGCCCGACAG CCAGGAAATT GACATGCGCG
    98941 TGAAAGTCTA TATAGTGGGT AGGGTGTATG TCCACATACA ATTAGACCAA ACTTCCAGGT
    99001 TTTTGTTCTA TCAAATATTA TAAACCTACC AAGGCAGTTT TTAAGTAGCT TGTGTAAGGA
    99061 TACGTATCTT TGTGGCAAAG TTTCTGGGCC TGTTACCGGT CGTGGAAATC TTGGGCAAGG
    99121 CCCTGGTGGT CTGGACTGTA AAGTTTCTGG CTCAGACGAT CCAGAGTTGT CTACATCAGA
    99181 TGTATTTGAA GAAGTTATAT TATTATCATT TTGTGGTGGT CCATTGTGAT TATTTGCTGA
    99241 TTGTTGTTTG GATATAACTA TTCCTGGACC AGAACAGAGA AGTCTTGCAA CATATGTTGG
    99301 AGTACATGAT GGTGGTGCAA GAGGCTGAAG TGAAACTTGA GGAGGTGTCA GACTTCCTTC
    99361 ATTAAAAGAG CCACACGGTG ATGGAATTGG ACTATAGCAA AATGGTCTTG GTTGTTGTCC
    99421 TGGCACAGGA CCTAATAAGC TTGACTGGGC TGTTTGACAA GCAGCCTCAC ATTGGTTTGC
    99481 TAATACTAGT ACCAAAGGTG TTGGAGGTGT GTTTGATGGT GTGGGACTTG GTGAATGGTG
    99541 ATTTTCCTCA TGCTCCTGCT GATCTTTCAT TTCATCTTCA TCCTCATCAT CTTCATCCTC
    99601 ATCATCTTCA TCCTCATCAT CTTCATCCTC ATCATCTTCA TCCTCATCAT CTTCATCCTC
    99661 ATCATCTTCA TCCTCATCAT CTTCATCCTC ATCATCTTCA TCCTCATCAT TTTCATCCTC
    99721 ATCATTTTCA TCCTCCTCTT GCTCCTGCTC CTCCTCCTCC TGTTCCTGCT CCTCCTCTTG
    99781 CTCCTGCTCC TCCTCCTGTT CCTGTTCCTC CTCTTGCTCC TGCTCCTCCT CCTGTTCCTG
    99841 TTCCTCCTCT TGCTCCTGCT CCTCCTCCTC CTGTTCCTGT TCCTCCTCTT GCTCCTGCTC
    99901 CTCCTCCTGT TCCTGTTCCT CCTCCTGTTC CTGTTCCTCC TCTTGCTCCT GCTCCTCCTC
    99961 TTGCTCCTGC TCCTCCTTCT GTCCCTGTTC CTCCTCTTGC TCATGTTCCT GTTCCTGTTC
   100021 CTCCTCTTGC TCCTGTGCCT GCTCGAGATT TTTGTTAGCA GTGCGTGCCT GTTTGACAAA
   100081 TTGAGCCCAA CAGTCCAAAA CTTGTCTTGA AGGCCCAGAT GAAATTGTAC ATGTTATAAG
   100141 TGTTCTAGGT CGTACACGTG GTCCATGTCC CAAACCAGGA CTATATCTAT AGCGAGTACC
   100201 ACTTCTAGTG GTTCCCGGGA CTCTGCCGTC CCATGTAGAT CTCAAAAGTC TTTGACATGG
   100261 CCCTTGAGTT CCTTGATTTC CATGTTTTGG TCTTTTAGCA GCAGGAGCCA TTGCTATGAC
   100321 TTATCTGTCA CATAAAAATA GAATTAAATG ACCATGGTTA ACCTTTGGCC CAGCCCAGTA
   100381 CAACATAGTA AAATATACAC ATTAATAACC ACCAGATGGC GCTACCACAA AGTATAATGT
   100441 AATAAAATAT ATACTACTCA CCACCAGATG GCGCTCCTAT TGTGACAAAT GTAGAAGGGT
   100501 TGATGCTGGT TGTGGTGTCT CAAGGTTATG AAGGGGGATT TAATTAAAAC ATTTACCTTT
   100561 GTTTAAAGCA CAGCGCCGCC CTACATTTTA GGCACCAATC ATAAAAACGT TATACATGAA
   100621 ACGCCGCGGA AATGCTTAAA GGGGCCATAC ATCTCTTAAA ATTAACTATA ATATATTTCT
   100681 GGACATCACA CTGTTATTGT GGAGTAGAAG CTGGCTGGTC TTATATTTTG TGCAATTATT
   100741 GTATTATTGG TGGGGAGGCA AGGGGTTAAT CTTTTTTTCA GTCTCAAAAC AGTATTATTT
   100801 TTATGATGGA AAATGTCTTT TTATGCATGG ATGTTTTTCA AGTAATTTTT TTTTAAAATT
   100861 ACACATGGCT TAATTTAAGC TTGGGGAAGT ATGTAATGTT TTACATATTT TTATTAAAAG
   100921 TTTGAATTTT ATGCACATGT ATCAAACCAA AATTTGTATT TACAAAATTG CTGTGCATGA
   100981 AGTGTTTCAG GGGAACCTTG GACTTTTTGT AGCAAAAAAC TCAACATGTA GCCACAGGAT
   101041 GCACAGTGAT TTTGGCCTAA TTGTAGGCAG GAAATGCTGG GGTTGTTGCC AATGGAGATC
   101101 CAAAGTCCTG GTTATGCATT TAAATTTTGT GGCCCTAGCT AATCCATGTT TGTTCCTGAT
   101161 TTTGATCAGT TGCAACCCCA GGTGCCAGTT AGTGGGCTAT GGTAACAGAT TTTAATTGGA
   101221 CATGCTAATA CTAATAGTCA TGACTCCGAA AGGCACGGAA TCAGTTATTA CATTTATTGT
   101281 GTTATATCTC CATGTGTGGT TTGCATCCCA GTAAAGACCG GGTGATTTAA GAAGTGTTGT
   101341 AAAAAACAAA ATAAAAAAGG TATGTATATA CTTAACTTTA TATTACTTAG TAAAATTTAG
   101401 GTTGTGGTGC TGGGAATTAA TGTACTGTTC TTAGATTTTG GTAGGTCAAA ATATTCATCA
   101461 TGTTTGGAGA AGGACAGCAG CCACATGCAG TGGATATTGA GTGGCCGGGG TCAGGGTCCT
   101521 ATGATGATTC ATATAATGAC TCATATTCAA GCAACTATCC ACTAGATAAC TATGATATAT
   101581 ATCCACGACC AGTATGTATG CATATTTCCC CTGTATCATC ATCAGTTCTT ATGGGACTTG
   101641 GCTGGCTGTT ATGTATTATT AATCTATTGG CAAATGGTGT GGTGTTTTAC ACATTTCATA
   101701 AATGTAAAGT GATATTAAAA TCAGTTGATG TGGTCTTACT TGCAATGTGT ATAAATAGCT
   101761 TGCTGTTTGT CATGTGTCTC TTATTAAGAT TTTTAATTAA AACTGTACAT ATGTTTGGGA
   101821 GTAGCATGTT ATGTAATGTG ATTATATTCT TAGAGAACAT ACAGTTAATA ACCTGTTGCT
   101881 ATTTGGTAGT TTCAATTTCA TTATTAAGAG TATGTTTAAT TTGTTTGCCA CATATGCATT
   101941 GTACAAAAAG TAAGGCATTT GGGGGTGTAT TAATTGCTGT GTCTGTTGTC TGTGGATTAT
   102001 CGTTAGCATC TCTGGGCACT GGAGGTATTA AGTATGCATG GATAGATAGC TTACAGGAGG
   102061 GAGCATGTCA TGACTATTCT TATAAAAATG TAAAACAGCA GTTTACTAGA AGGCTTTTGT
   102121 TTGCTGGGCT AGGATTTGTT ATTCCTTTAT TAATTTTGAT TGTTTGTATG GTAATAACAT
   102181 GCTACAAAAT AAGTAAAGCA AGATTTAAGG GGCGTGGCGC TGTAAACTGT ATCAATTCAG
   102241 CTAATGTGCT ATTATTTTTT CTATTTGGAA TACACTTGTC TTTGGCGAGG GTCTTGGAAA
   102301 GTGCATTTAT ATTGTATCAT GCACTAGATT ATTTGTGTGG GTATATGCAC ATAACAGATG
   102361 CCTACATGGT GGTTGGGTTT ATTTTAATGA TGTTGTATAA TATGCTTGTA CCCTTCATAT
   102421 ATGTATTTTC TGGATCATAC TATAGAACTA GGGTTATTGA ATACTGTCTT CCGCGAGTGC
   102481 ATATTAATTA ACAGAAAATA AGCATGTAAA AACCCAATCA CTTTATTAAA ACAAGCTTTA
   102541 TAAATGGGAA AAGAATTACA TATAAAATAT AGATAAAAGT GACAGTCTGT TATAATTAAA
   102601 GTGCTGCTTT GTTGTTGTAC TTAATGTGCT CTGTTAGATA AACACCATAA ATACATATGT
   102661 GTGAAGGCTA CAGCCCATGG AGAAGTTTTC AGTTGCTGTA TATCTGGGTG TTTATATTGC
   102721 CATTGTTCTG TATGAAATGC TAAAGATGGG TCAAATAAAA GGTAAATATG TCTTCCATCA
   102781 CTAGTTGTAA TTCCTGCTAC AGGGGAATTA CCAGTTGGGT TCCTTGGGTA ATGTTTTGCA
   102841 AAATCTTCTG GAGAAGTTGT CTGACCATGG AAGCTGGCTG CTACTAATTG ATTTCTCTCC
   102901 AAATTGAATT GAATAAGGTC AGAGTTGTAC CTAAACCCCA AAAAGCTTCC AGTTACCCAA
   102961 CAGGGTATTA TCATATTGTA TAGTGGTTGA AAAAAGACAC TTTTTGAAGA GTCAATTTTG
   103021 ATATTTAGCC ATAAACAATC AAATTTACCT GAAATATTTT TTTCTAATTC TATATGTCTT
   103081 GCCTGAGGGC CAACATTATT ACCAGGATTA CCAAATATTC CCAAAGTGCT ACATACATAA
   103141 AAAGCAGCTT CACCACAACA AATTGAAAAA GTGTCTGGTC TTTGGAAGAA ATTTAGTAAA
   103201 ATATCTCGTT GCTTATCAGC TACAAATGCA CCAACCATTC TTGAACACAT AAGTGATTCT
   103261 TGATACTGAG ATGAGCCTGC AATAACCATG CCTTGATATA TATCAAGGTT CCCAAGAGTA
   103321 TGAAGTCTGT CAAAAGACAT AGTAACAGGT GAAAACCCTG AATTTGCTAA AGCTGAGAGC
   103381 ATGGCTGTTG ATGTTGTTTG ACCAAATACT TCCAAAACAA TAACCTTAAC CTCTCTATAG
   103441 GTAGCCCTAA AGTAACACAG CTCATTGTTG AGAAGGTTAG GTGCAAGTTG CCCGAGGTCA
   103501 TGGGAACAAA ACCCATAGTC ATAAAAATAG CTTTTTTCTA CTTCCCCTAA AGTCTGACAG
   103561 GTGTTAATAA GCATGTGATT AGAATACTCA TTCCAAAAAC TTCCCAAGAC TGTCAAGGAT
   103621 TCTGAATAGA TTTGTTCATT TTCAATGTTA ATAGTAATCT TTTGGTCAGT AGAGAGCCTC
   103681 TGTATGCTGC CAATGTGTGT TCCTGGAACA TTAAAATCCT TGCAAATATG CAGACAGAGA
   103741 TTTACATCAC TTGGTGAAAC TTCCAAAACC AACCCAGGTG TTTCAGATGC TAAAGCAAAA
   103801 ATTGGCTGTG CTATATGTGG AAGGTTTAGT ATGGCACCCA TATTTCCAGC CAGGGCCATT
   103861 TCTGTTATTG TGGCTATTAT GCCACCATCA CTGATATCAT GACCTGAAAA TACAGTTATT
   103921 TTACTTAAAA TTTCTTTTAC ACAATAAAAG AAATTTACAA TAGCAACGCT GTCAATATTA
   103981 GGTAAAGCAG CCCCAACTTT AAAACCACAC TGCTCTAAAA TAGATCCAGA CAATGTCACA
   104041 TCATCAGATA TAGACAGTAA AACTAGACTG TTTCCATGGA CCTTAAAATC TGGTGTTATA
   104101 AAAGTTTTTG GCACAATTAT TGGAGCTGTG CCAGTAAACA CAATAGATTT TATCTGACTG
   104161 TCTTGAGCAC CTGTAAAAGA CAACTGCATG CTTAAATTCC TGCACTGCTC TTTACAGGCA
   104221 AATGTAACAT CATGCAACTG ATTCATATCC TCTACATTTC CAGGCCATGT GATGGATGCA
   104281 CTTACATTTA AGTCTGAGAG TTTTTCAATT GGACTGAGTA CACAGTTTGT GATGCATTCA
   104341 CAAATACCAT ACATCAACCC CCTAAATGGA TCAATTTTCA TCTTATGGGG CTGGTCACCC
   104401 ATAGAAAGCA CATTGCCCTC TTTTGTTGCA CTCATATAGG AGCTTGTAGG CTTAAACCAT
   104461 GTTTGAATGT CTGCTGCAAA AGCTATTGCT TGTTGTTGAT TAAATATGGA AAGTGGATTA
   104521 TCTAAGCTCT GGGCAACCCG TGTAAGACCA TGATGCCTAA TAACACCAAA GTCAGAAATG
   104581 GGTAAATCCC TGGGCCCAAC TCCCTGTTGT TGCCATACTT GTCCACCGGC CACCCTATCT
   104641 ATGTGCCTTG TTATAAATTC CTTGCTTCCA ACTGTTGGAT GGGACAGTAT TTGTTTTAAA
   104701 AGTCCTCTAA TATGTTGTTC ATTAATGTCT ATTAAACCTT CTTCAATGTT TGCAACAATA
   104761 AAATGTGGTG TATTTGGCAT AATTTCCTGC ACTGTTGGCC ACTGAAAGAA AAAATCTGCA
   104821 TCTTCAGTGG CTCTCCATTG TCTTCCTGGT AGTAATGTTG GATTTTCAGG CTCTAGAGCA
   104881 TCATCATAAA AAGATAGCCC ACCTTCCCTT GTAACTTGTC CAAGAAATGC AAGTTGGCAC
   104941 CTTGCATTTC TTGCGGCCTG TGTAATTAAT TCTAGGTAAT TCTGTTCCTG TGTTTCAGAA
   105001 TTCCTGGCAG GTTTATTTGG CACACATAAG AACAGCTGCT GAGAGAATAC ATCTAGGTAT
   105061 GCACTTTTAA TTAATCTACG AATGGTTATT GCATTATCAC CTAAAGATCT AATTTGGTCA
   105121 GACAACACTG CTGGTAACTT GGATGTATAA ATGCATGCTC CAAATGGTTG TAAGAGCTTT
   105181 TTTAGTTGTT GAAAATTAGT TGCATTTCCA AGTAGTCTGG CAGTTGAAGA CAAGAAAGGA
   105241 TGACTAACTT TGTTTTTAAT TTCCTGTAGG CACTCAAGAA CTACAGAAAT GCCAAGAACA
   105301 CTATCTCTGT AGGGGTAAGG GGGCTTATCC TTTCCAGATG TTGGATCAAA GCCTCCAAGA
   105361 GCTATGAGAT AATCACCTGG CTGTAGTGTT TTAATATACT TTTTGTATTT TTTTGGCTGT
   105421 AGGTTTAAAA GGGAACGATG AGAGAATATT TGGCATTCAG GTACGTTAGC TTTAAAAGTG
   105481 CGAGTAAATC CAGCAACAAT TGGAACCCCC ATCTTAGAAA CTGATAGTTG GGAGGTTTCA
   105541 TTTGTAGAAA ACAGTAACTG GTCTGCATGA CATTGTGAGG AATTGGTTGC CATTTCAGCA
   105601 GGAGGAAACA GTAGATAAAA GCCTCCAGTT GCTCCAATGG AAGAACTTAG AGGCAAAATT
   105661 GCTTGCTGGA ATAAGAAGTG GGAAAGATGC CTGACAGGTT CAATAGTTTC AGAGTGTAGG
   105721 TGAGCTACGG AATTATAAAT TTTAAAGTTT CCTAATTTCT GCGCAGTCCC AAATGTAACC
   105781 TGTTTTGCTT CATTTGTAAG TATCAGGTAG CCAAAGCGGC GGGTATATTC TCTTGCCGCT
   105841 GCTGCTAACT CACCAAGAGA AAACCCATTT ACAGTAGTTT CCAAAACATA GTGCTGCACT
   105901 AGATCTGTTG GGCTAAATTC AGCATGTACA GTTTGGTCCA TGCTTATTTC TTCCTGAAAA
   105961 TCTTCTGGGG ATAAAACATT ATGTGCTTTA TTGGTTAGCA GTAAGTTTGT GAAATGTTGA
   106021 CCTACATGGG GAATATTACC AGGCCTAAAA TATATTAAAT TTGCCAACTC AAATCTATAT
   106081 ACTCCTCTAA TATATAAATC ACTAAACAAA AGTCTACTTT CATTGCACAT TGTAGTTGGC
   106141 CTAGACAATA AGTCTGGCCC ATATAACACA AAGGCAGACC CGGCTGGGGT TCCTCCTGGG
   106201 CTTGTGGTTG ACCACGGCTG AAACTGAGAA AGGGGAAGTA GTTGTTGCTG AAGCTCACGC
   106261 AGAACATTTT CTCTTAAAGC TGGATTACTA TAAATATCGC GGTCTAAAGC CAGAAGGAAG
   106321 ACTTGCTCAG TTCCTGTTTC TGTAAATCTG ACATTTGGCT CCAGATTTTG CCTGGCCCAG
   106381 TGAAAGGCAA GAGATTCCAG GGCTGTCGGA TCCCGAAAGC TAAATTTTGC CACTGTTTCT
   106441 CTGTCTGGGC CATATCTTGG CACGTGGAAG AAAAGGACAA AGTCTCTAAG AGCTGCCATG
   106501 CTTCCACTAC AAGGGCAGCA ACAATGTTAG CACACAAGTT AAATAGTCCT GTGCCCTAAC
   106561 AATCAGTGCA CAATTAAAGT GGGTTTACTA TTCTTTTAGT AAAAAGAATA TTGAAACTCC
   106621 ATTGAAAGTT AACTTATTCC AGTAAACTGT ACCTGTCTGG ATCTGGAGAG TTTAAATCTT
   106681 CATAGGGACC ACTGCTGCCT GGGGCACCAT CCGACAGAGT TGGTGGGGGT GGTGGGGAGG
   106741 ATGAAGGTGG GCGTGAGATG GGACCAGTAT TAGATGATCC TAGCCATGGA TTTTGATTCT
   106801 GATAGTGAGG TTCCATAGAC AAACCCGGTC TCACTGGACT ATGTGTTGGA GTGCTACCAC
   106861 CGGTTGCTTG AAGAGAGAGG CCTGTAGACT GTAATTCTCT CTGGGAAGCA TTGGGAGTAC
   106921 CTATGGAATG TTGGGCATTG TATCCTGCAG ACCCATGGTT CGAGCCAGAT GAGTGATGAC
   106981 TGCCTCCATG GACTCCAGAT GACAGCACTT GCAGTTCTAT AGCAGATTCA TGTCGGGGAT
   107041 CCACTACAGG TCCATAGTTT TTAATTTGAA AGAAAGCCCA TATACCTAAA CATGGAATTT
   107101 TATATGTTAG TGATATACAA CTGGTTTTTA ACTTAAGTTT TAAAATAAAA CCTACATAAA
   107161 GAATCACTTA CATATGCCAA GGTGAAGGAA AATGAGTGTC AAAATGATAA TAATGTAGGA
   107221 AACTGAAGAT ATCAGTGTGA CAAGTGATGA GAAGGTGATG GCCACTACAC CCAGTATAAC
   107281 CCCTGTAAAT AAATGGAAAA AGTTAAAGGT TGCCTTGGAG GCGAATATCT ACAACTTAAA
   107341 GTTGATATAA AGAGAAAGAA CAAGCTTACC TGTTATTAAA TTTCCAACCA TTAGTAAATA
   107401 CATTGCTGGT GTTGAGTTGA GTGAAAACAA GGTAAAATGG CAAAGTAAAA CAAATACACA
   107461 ACTGCATACC ACCTGTGCTG AACCTAAAGG TGAATTAAAA ACCACTATTA CAAATGTGAC
   107521 ACAGTGTAAG AAGCATTGTA CAAGAAATAA GCAGAGAATT TTACATACCT ATCAACTGTT
   107581 GTTTTACAGT AAATACCAGT AGGCCAGTGC CCAAAAAGAT GTACAACTCA GAAAGATATA
   107641 AAATAATCAC ATAAAGTGTA ATACAAGGGT AAAACCACAC TTTAACTTGG CAAACAAGTC
   107701 CTATGGAGGA AAAGAAAAAA TATGTCAGTG GTTAGTTTCT ATAAAAAATG GAGAAGATAG
   107761 AAAAGAGAAG TTTCAAAACA CCAGTTACAT TGAGAGTAAT GTAAGACAAA AAATATAGAC
   107821 TTACCAAGAA GAAGACAAAC TGATCCCAAT AGATAAAAAA TTAAGGCATA AAAATGTATG
   107881 TTCTGTGGCA GCGCCGCTGT CAAGATGCCT GCAATTCCCA AAAGAAACAA AAAGCAGCCA
   107941 CAGCAAACTT GCCATGGACC CTGATGTCTC ATGACCACAT ACAACATCAG TAAAAAAACA
   108001 AAGGCCATTG GTATCCATGC TGGAATGGCG TCCAAAAAGT GGGTCCAGAA AAATATAAAA
   108061 ACTGAAGCAA CAGTTATAAG TGCAGTGGAT AAAATCAAAA CAGAAAAATG TGAAAAAGAT
   108121 GATGACAGAT AAAGTGAACA GCCGAGAGAA AGACACCCTG CAAAAAAAAG AAAACACGTA
   108181 ATGTTATGGG GCTGATAATT AAGTTAACAA GTAACATAGG GTAAAAATTC CAGGGACATA
   108241 AACAACGTAC CTGCCACGGC AAGGAGCGCC AATAGAATCA AAATGCCAGG ACCCGGTAAA
   108301 GATGTTGGGG CGCTAGAAAC TAGTTGTAAC AGGACAACAG CTTAAAAAAC AAAGAAAGAA
   108361 GTCAAACACA GAGTGTAAAA AGCAGCACAT AAAAAACAGC AACAATAAAA TAATACCCAC
   108421 CTGATAAAGT GCAAGTAGAG CCTCTTTGCA TGAGCCAGCT TGCCTTAAAT TTAGGTGATC
   108481 CAACCAGTAA ATTCCAAATG GTCAGCACAA TAACAAGCAA GGAAATCCAT ACGGAGGAGC
   108541 TTAAGTTTTT TTCTGATGAG AGTGTAGTCT CAGAGCGTGT TGTATTTCCA GATGTTTGAA
   108601 AAAAGGGATA AAAAGGATTA CCTGGTGTCC AAACCCAAGT AATTAATGCC AATAAAACCA
   108661 GGTCTAAAAT CAAAGCCTGA AGGCCGAGTG CAGGTAAAAG ACCAGGAGCG GTGGCCATGG
   108721 CTGAGACAAG AAAGGCAAAA TACTTGTGAA AGTGCTCAAG CACAAAAATG AGACAGACAC
   108781 ATAAAAAAAT CAAATGCTTA TTATGGTCAA AGACCGAGGC TATAGTTCTC GGTAAGATAA
   108841 AAAACCTGGC CCGGTACACT GAGGGGGTGG TGAAACTGTG TGTACTAAGA TCATACACTA
   108901 GGCAAATGTC TCAAGGGGCA AATGTCTCAA GGGAATAGAG AAAGTCAATC CAGCTTCCAG
   108961 AAAACTTCTA AGTAAGGCAA GGTGTATAAC AATACATAGG GAACAAAACC AAAGCATGCG
   109021 TGCGAACCCA TACCAAAAAC ACCTGACTGA GGCCCCCACA GATAGCCCCC CTCAAATTCT
   109081 CTGGAGCTCC CCGCGAGGGG CACAAACCCC CCC
//
